# Supplementary material for: (E)-4-[(5-Methyl-2-fur­yl)methyl­ene­amino]benzene­sulfonic acid
Source: Acta Crystallogr Sect E Struct Rep Online. 2008 Aug 20;64(Pt 9):o1788. doi: 10.1107/S1600536808026275 (PMC2960525; doi:10.1107/S1600536808026275)
Supplement: Supplementary file 2 [file e-64-o1788-Isup2.hkl]

# 
# h,k,l, Fc-squared, Fo-squared, sigma(Fo-squared) and status flag 
# 
data_I
_shelx_title ' 080724d in P2(1)/c' 
_shelx_refln_list_code          4 
_shelx_F_calc_maximum      183.65 
_exptl_crystal_F_000       552.00 
_reflns_d_resolution_high  0.8407 
 
loop_ 
 _symmetry_equiv_pos_as_xyz 
 'x, y, z' 
 '-x, y+1/2, -z+1/2' 
 '-x, -y, -z' 
 'x, -y-1/2, z-1/2' 
 
_cell_length_a    13.9761 
_cell_length_b    11.9820 
_cell_length_c     7.3266 
_cell_angle_alpha  90.000 
_cell_angle_beta   95.801 
_cell_angle_gamma  90.000 
 
_shelx_F_squared_multiplier     1.000 
 
loop_ 
 _refln_index_h 
 _refln_index_k 
 _refln_index_l 
 _refln_F_squared_calc 
 _refln_F_squared_meas 
 _refln_F_squared_sigma 
 _refln_observed_status 
   1   0   0      599.74      620.00     10.04 o 
   2   0   0      433.42      460.31      9.51 o 
   3   0   0     1775.43     1846.48     28.95 o 
   4   0   0     9645.78     9368.08    122.41 o 
   5   0   0     3382.70     3419.34     52.09 o 
   6   0   0     8554.49     8514.29    116.36 o 
   7   0   0     8345.46     9251.18    127.65 o 
   8   0   0       75.77       74.27      8.15 o 
   9   0   0      170.17      162.58     10.79 o 
  10   0   0      599.91      583.79     21.04 o 
  12   0   0       53.50       61.21      9.83 o 
  13   0   0      159.43      158.27     13.28 o 
  14   0   0      252.16      296.13     18.30 o 
  15   0   0        9.38       15.92      8.55 o 
  16   0   0      164.28      170.91     15.84 o 
   1   1   0        5.72       10.54      0.54 o 
   2   1   0     2996.37     3026.55     18.80 o 
   3   1   0     4531.62     4550.57     36.07 o 
   4   1   0       36.38       40.94      2.55 o 
   5   1   0     1664.55     1644.74     21.06 o 
   6   1   0        5.56        7.62      2.51 o 
   7   1   0       11.98       13.78      3.21 o 
   8   1   0      343.86      344.61     10.06 o 
   9   1   0       44.00       44.39      6.04 o 
  10   1   0      100.38      103.71     13.82 o 
  11   1   0       24.82       26.21      5.21 o 
  12   1   0        5.48        5.81      4.17 o 
  13   1   0      483.74      485.21     12.45 o 
  14   1   0      200.85      165.26     11.00 o 
  15   1   0       11.72        9.93      5.95 o 
  16   1   0       40.41       55.41      8.75 o 
   0   2   0     2708.15     2863.53     40.52 o 
   1   2   0     2699.52     2806.42     19.79 o 
   2   2   0      523.35      468.10      4.55 o 
   3   2   0       22.42       27.90      1.48 o 
   4   2   0       24.52       40.34      2.31 o 
   5   2   0      298.89      335.97      7.28 o 
   6   2   0       90.62       80.14      3.37 o 
   7   2   0      378.23      408.71      8.28 o 
   8   2   0      544.84      550.11     10.35 o 
   9   2   0      443.70      442.25      9.72 o 
  10   2   0      153.99      143.89      7.15 o 
  11   2   0      251.50      245.98      8.23 o 
  12   2   0      208.82      216.53      9.28 o 
  13   2   0      122.95      110.58      7.83 o 
  14   2   0      101.95       91.30     13.27 o 
  15   2   0       21.44       27.70     12.25 o 
  16   2   0       38.75       52.09      8.75 o 
   1   3   0     5289.72     4684.76     44.82 o 
   2   3   0      365.13      398.55      4.30 o 
   3   3   0     1192.92      952.54      8.25 o 
   4   3   0      180.15      168.56      3.69 o 
   5   3   0     1027.93      928.44      9.16 o 
   6   3   0       64.97       62.73      2.61 o 
   7   3   0      212.68      251.08      5.84 o 
   8   3   0      203.51      206.77      5.65 o 
   9   3   0       29.26       40.21      4.11 o 
  10   3   0       56.25       56.24      4.97 o 
  11   3   0       57.05       52.57      5.09 o 
  12   3   0      183.48      170.07      7.52 o 
  13   3   0      104.93      115.80     12.76 o 
  14   3   0       11.55       17.29      8.10 o 
  15   3   0      240.81      249.18     12.62 o 
  16   3   0       59.50       82.71     10.36 o 
   0   4   0     1088.11      980.83     20.22 o 
   1   4   0      943.53      948.74     10.39 o 
   2   4   0      472.44      427.26      4.71 o 
   3   4   0     2380.73     2494.90     17.51 o 
   4   4   0     1495.25     1771.55     13.97 o 
   5   4   0      910.11      966.31      9.65 o 
   6   4   0      537.43      582.06      7.51 o 
   7   4   0       25.27       20.16      2.12 o 
   8   4   0      382.12      379.72      7.69 o 
   9   4   0      185.69      178.63      5.87 o 
  10   4   0     2567.81     2597.07     36.90 o 
  11   4   0       69.10       58.95      8.56 o 
  12   4   0      280.05      290.88      9.51 o 
  13   4   0       19.67       15.39      4.45 o 
  14   4   0      111.18      115.12      8.99 o 
  15   4   0      150.43      178.75      9.47 o 
   1   5   0      560.77      497.69      7.09 o 
   2   5   0      203.29      168.41      2.80 o 
   3   5   0       56.41       59.02      2.67 o 
   4   5   0     1086.70     1250.79     11.18 o 
   5   5   0      124.95       98.08      3.05 o 
   6   5   0        3.17        3.36      1.46 o 
   7   5   0      354.13      363.19      6.32 o 
   8   5   0      381.94      380.86      6.82 o 
   9   5   0        6.23        3.43      2.54 o 
  10   5   0       99.97      101.47      5.78 o 
  11   5   0      359.61      356.17      9.02 o 
  12   5   0        8.89        0.13      3.33 o 
  13   5   0      132.57      131.49     10.73 o 
  14   5   0        4.32        7.46      4.50 o 
  15   5   0        6.03        6.53      4.99 o 
   0   6   0      162.51      106.03      7.44 o 
   1   6   0      156.69      161.20      3.97 o 
   2   6   0     1629.09     1634.58     15.45 o 
   3   6   0       16.92       18.10      1.58 o 
   4   6   0      245.62      180.49      5.69 o 
   5   6   0       58.70       50.97      2.64 o 
   6   6   0       21.89       10.49      1.87 o 
   7   6   0       17.48       25.23      2.53 o 
   8   6   0       74.05       69.29      3.84 o 
   9   6   0      246.31      235.48      5.90 o 
  10   6   0      204.39      200.50      6.78 o 
  11   6   0      210.42      202.33      7.09 o 
  12   6   0       44.74       43.41      6.85 o 
  13   6   0       32.27       30.10      6.59 o 
  14   6   0       58.51       81.39      9.69 o 
  15   6   0        1.35       -4.19      5.79 o 
   1   7   0      604.16      567.53      8.23 o 
   2   7   0       20.50       27.49      2.69 o 
   3   7   0        5.79       13.17      3.72 o 
   4   7   0      402.39      436.22      7.75 o 
   5   7   0      434.12      454.11      8.19 o 
   6   7   0       41.23       52.05      3.76 o 
   7   7   0       30.43       26.93      3.26 o 
   8   7   0      129.55      126.06      5.32 o 
   9   7   0      587.65      588.36     13.20 o 
  10   7   0       56.68       43.91      5.45 o 
  11   7   0       47.89       48.64      6.19 o 
  12   7   0      111.47      118.03      8.32 o 
  13   7   0       80.98       81.81      9.27 o 
  14   7   0       23.08       10.91      6.39 o 
   0   8   0     1092.41     1083.70     28.38 o 
   1   8   0      274.03      269.93      7.90 o 
   2   8   0     1254.16     1301.76     18.32 o 
   3   8   0      104.76      106.06      5.25 o 
   4   8   0       73.88       88.00      4.30 o 
   5   8   0      599.47      576.65     15.57 o 
   6   8   0      186.65      170.45      5.79 o 
   7   8   0      267.39      270.10      7.29 o 
   8   8   0       38.87       31.40      3.83 o 
   9   8   0      959.33      974.81     17.89 o 
  10   8   0      178.40      170.63      7.93 o 
  11   8   0       14.12        2.21      4.08 o 
  12   8   0       91.49      101.84     13.32 o 
  13   8   0        0.69       -5.37      4.37 o 
   1   9   0      476.69      485.04     13.10 o 
   2   9   0        7.49        2.30      3.16 o 
   3   9   0       33.00       30.98      4.15 o 
   4   9   0        0.35       -1.33      2.75 o 
   5   9   0        2.12        1.56      3.32 o 
   6   9   0       10.27        6.25      3.70 o 
   7   9   0       80.29       99.91      6.97 o 
   8   9   0        3.29       -2.51      5.43 o 
   9   9   0      162.90      139.04      9.95 o 
  10   9   0       13.67        8.87      5.53 o 
  11   9   0       26.77       22.04      6.80 o 
  12   9   0        9.65        8.57      6.67 o 
   0  10   0      533.99      578.84     22.89 o 
   1  10   0       43.11       41.51      5.20 o 
   2  10   0       98.78      127.44      7.19 o 
   3  10   0      297.00      288.71      9.51 o 
   4  10   0      753.14      802.89     15.77 o 
   5  10   0        0.33       -4.53      3.38 o 
   6  10   0        1.55        0.77      3.60 o 
   7  10   0      215.77      228.03     11.51 o 
   8  10   0       12.73        9.95      5.88 o 
   9  10   0       19.37       22.76      6.44 o 
  10  10   0        2.24       -4.48      5.00 o 
  11  10   0       32.16       29.97      7.72 o 
   1  11   0      412.26      382.09     11.21 o 
   2  11   0        1.19       -2.95      3.25 o 
   3  11   0        4.31       -5.11      3.41 o 
   4  11   0      105.85      129.45      8.23 o 
   5  11   0       42.54       44.64      6.53 o 
   6  11   0      333.19      334.56     11.05 o 
   7  11   0       10.63        5.41      5.50 o 
   8  11   0       30.70       28.43      7.17 o 
   9  11   0       44.27       37.43      7.62 o 
  10  11   0       92.18      113.17     22.00 o 
   0  12   0      469.83      400.72     14.82 o 
   1  12   0      404.56      392.03     11.98 o 
   2  12   0       22.80       34.79      5.90 o 
   3  12   0       24.39       16.41      4.90 o 
   4  12   0       73.91       39.31      5.91 o 
   5  12   0        3.39        0.99      4.49 o 
   6  12   0       33.85       15.02      6.58 o 
   7  12   0      213.94      223.93     12.46 o 
   8  12   0       15.33       12.30      7.24 o 
   1  13   0      118.96      147.01     14.70 o 
   2  13   0       44.11       41.81      6.24 o 
   3  13   0       17.65       26.03      5.62 o 
   4  13   0       35.29       36.53      6.10 o 
   5  13   0       42.35       37.26      8.83 o 
   6  13   0       11.54       14.12      6.67 o 
   0  14   0       31.62       26.43      6.95 o 
   1  14   0        3.11        0.03      3.98 o 
   2  14   0        1.86       -2.14      4.57 o 
   3  14   0       13.13       17.72      5.57 o 
 -16   1   1      107.18      142.93     11.91 o 
 -15   1   1      289.16      281.56     13.19 o 
 -14   1   1       37.55       55.78      7.65 o 
 -13   1   1      189.79      186.77     13.85 o 
 -12   1   1       17.64       15.96      5.38 o 
 -11   1   1     1072.80     1046.52     17.44 o 
 -10   1   1      172.22      182.48      6.55 o 
  -9   1   1      266.21      247.63      8.15 o 
  -8   1   1      102.26       86.21      4.16 o 
  -7   1   1      325.57      307.38      6.88 o 
  -6   1   1      907.10      945.25     10.74 o 
  -5   1   1        0.21       -0.74      1.01 o 
  -4   1   1      768.84      795.76      8.46 o 
  -3   1   1     2605.69     2467.90     18.58 o 
  -2   1   1     2019.68     2163.65     16.09 o 
  -1   1   1     4593.12     4586.29     30.76 o 
   0   1   1      586.03      572.14      8.36 o 
   1   1   1     3226.91     3044.67     41.21 o 
   2   1   1        0.64       -1.22      0.81 o 
   3   1   1     6146.97     5709.82     44.82 o 
   4   1   1       86.35       97.96      7.67 o 
   5   1   1     2877.02     2754.80     32.44 o 
   6   1   1     2372.32     2487.16     73.67 o 
   7   1   1      407.15      319.28      9.27 o 
   8   1   1       21.50       18.66      3.78 o 
   9   1   1      327.42      292.85     10.13 o 
  10   1   1      160.00      167.44      8.33 o 
  11   1   1      114.21       85.52     15.52 o 
  12   1   1       45.43       70.09      8.74 o 
  13   1   1       31.55       30.48      6.47 o 
  14   1   1       19.06       11.94      5.92 o 
  15   1   1      110.82      120.01     11.22 o 
  16   1   1       16.96       14.02      7.11 o 
 -16   2   1      101.44      144.33     24.09 o 
 -15   2   1      109.22      143.94     11.25 o 
 -14   2   1       58.28       87.20     19.99 o 
 -13   2   1        6.71        6.10      4.73 o 
 -12   2   1      389.74      379.72     10.33 o 
 -11   2   1      256.11      241.19      7.93 o 
 -10   2   1     1252.46     1220.86     17.68 o 
  -9   2   1       24.72       17.87      2.92 o 
  -8   2   1     1065.64     1132.95     13.62 o 
  -7   2   1     2586.28     2725.85     23.66 o 
  -6   2   1       94.27       92.73      3.36 o 
  -5   2   1      119.11      108.76      3.28 o 
  -4   2   1       18.28        8.96      3.45 o 
  -3   2   1      872.86      898.62      7.54 o 
  -2   2   1      675.22      583.50      5.66 o 
  -1   2   1    19675.10    19655.67    119.61 o 
   0   2   1    11126.20    11248.60    238.19 o 
   1   2   1      992.59     1005.18      9.08 o 
   2   2   1     8499.70     8026.48     58.28 o 
   3   2   1       27.97       23.96      1.68 o 
   4   2   1     5034.96     4885.41     44.03 o 
   5   2   1       10.98       25.05      3.80 o 
   6   2   1     3116.92     3100.60     35.93 o 
   7   2   1     1595.01     1610.40     25.58 o 
   8   2   1      447.69      371.24     10.61 o 
   9   2   1      656.17      695.05     15.67 o 
  10   2   1        0.05       -2.50      3.27 o 
  11   2   1      236.20      242.56     33.91 o 
  12   2   1      173.77      146.18      8.93 o 
  13   2   1       10.73        7.87      5.64 o 
  14   2   1      167.21      176.69     18.20 o 
  15   2   1        7.41        7.34      4.77 o 
  16   2   1      152.17      169.67     13.32 o 
 -16   3   1        4.49        4.74      5.81 o 
 -15   3   1       11.85       14.09      6.68 o 
 -14   3   1       51.59       48.36      7.45 o 
 -13   3   1      190.35      196.69      8.23 o 
 -12   3   1      255.16      250.54     13.11 o 
 -11   3   1       96.22       98.41      6.32 o 
 -10   3   1       58.00       64.17      4.53 o 
  -9   3   1      162.65      160.53      7.77 o 
  -8   3   1      296.18      306.35      6.79 o 
  -7   3   1      329.83      326.63      6.55 o 
  -6   3   1        0.03       -1.90      1.27 o 
  -5   3   1      470.48      465.94      5.81 o 
  -4   3   1       28.41       43.29      3.23 o 
  -3   3   1        5.16        6.50      1.00 o 
  -2   3   1       71.13       50.97      1.69 o 
  -1   3   1     2007.93     2192.91     16.43 o 
   0   3   1     3293.06     3662.37     49.21 o 
   1   3   1        0.30       -0.33      0.73 o 
   2   3   1      229.13      279.29      3.75 o 
   3   3   1        7.74        7.73      1.20 o 
   4   3   1       93.44      101.31      2.77 o 
   5   3   1        1.00        1.65      1.25 o 
   6   3   1      287.33      263.08      5.61 o 
   7   3   1       17.43       18.94      3.51 o 
   8   3   1      190.94      165.35      9.04 o 
   9   3   1      278.27      249.15      9.41 o 
  10   3   1       84.67       73.19      9.11 o 
  11   3   1        5.56        3.39      3.20 o 
  12   3   1       45.68       53.03      6.07 o 
  13   3   1        0.45       -4.82      3.21 o 
  14   3   1        1.80       -1.19      4.03 o 
  15   3   1       42.27       56.79      8.67 o 
 -15   4   1       84.53       90.19      9.86 o 
 -14   4   1       69.90       83.94      9.21 o 
 -13   4   1       37.89       38.95      5.38 o 
 -12   4   1       76.89       74.65      7.25 o 
 -11   4   1      130.35      133.71      5.91 o 
 -10   4   1      270.05      241.49      7.37 o 
  -9   4   1      201.51      172.14      5.59 o 
  -8   4   1       30.55       19.58      3.70 o 
  -7   4   1        0.01        1.16      1.41 o 
  -6   4   1      121.75      129.86      4.34 o 
  -5   4   1      104.21       70.41      2.52 o 
  -4   4   1        0.01       -0.16      1.00 o 
  -3   4   1      346.66      283.65      4.19 o 
  -2   4   1       45.52       30.76      2.30 o 
  -1   4   1       24.81        8.53      1.08 o 
   0   4   1      344.32      261.83      3.75 o 
   1   4   1     1500.77     1427.33     10.90 o 
   2   4   1      847.79      721.68      8.24 o 
   3   4   1      149.76      126.05      3.05 o 
   4   4   1      207.21      178.01      3.77 o 
   5   4   1      154.53      115.05      3.31 o 
   6   4   1       48.14       25.86      2.86 o 
   7   4   1      361.87      348.53      6.33 o 
   8   4   1       36.41       30.23      4.98 o 
   9   4   1      154.34      149.65      6.39 o 
  10   4   1      161.15      154.37      7.09 o 
  11   4   1        4.40        0.11      3.18 o 
  12   4   1       12.09        8.91      4.30 o 
  13   4   1       35.18       32.08      5.47 o 
  14   4   1       59.76       57.29     10.13 o 
  15   4   1        6.85       10.81      5.03 o 
 -15   5   1       89.33      101.97     13.78 o 
 -14   5   1       44.41       46.56     10.40 o 
 -13   5   1       18.50       17.13      4.47 o 
 -12   5   1       14.74       11.40      3.56 o 
 -11   5   1      234.46      229.89      7.28 o 
 -10   5   1       19.85       19.81      3.62 o 
  -9   5   1      148.33      125.97      6.16 o 
  -8   5   1        1.74        0.28      1.94 o 
  -7   5   1        3.08        0.41      1.47 o 
  -6   5   1       18.62       16.17      1.89 o 
  -5   5   1        2.12        2.62      1.30 o 
  -4   5   1        4.31       -0.05      1.13 o 
  -3   5   1     1473.10     1495.98     12.39 o 
  -2   5   1       47.15       40.88      2.29 o 
  -1   5   1       85.96       57.93      2.02 o 
   0   5   1      331.61      331.26      8.00 o 
   1   5   1     1567.76     1489.98     17.14 o 
   2   5   1     1631.02     1773.65     13.58 o 
   3   5   1        3.36        3.20      1.24 o 
   4   5   1       53.02       34.11      2.25 o 
   5   5   1        5.67       20.00      2.03 o 
   6   5   1      797.53      813.63      9.70 o 
   7   5   1      194.49      164.19      5.28 o 
   8   5   1      628.46      606.02      9.10 o 
   9   5   1      713.94      714.14     11.83 o 
  10   5   1      344.04      332.99     19.99 o 
  11   5   1      117.54      105.33     14.28 o 
  12   5   1       76.43       86.92      7.33 o 
  13   5   1      156.96      141.81      8.49 o 
  14   5   1       28.13       23.99      5.53 o 
  15   5   1      188.68      202.47      9.94 o 
 -15   6   1       54.72       42.48     11.50 o 
 -14   6   1        0.61       -4.11      4.49 o 
 -13   6   1       44.99       31.33      5.70 o 
 -12   6   1      119.43      133.41      6.48 o 
 -11   6   1      768.15      754.79     20.67 o 
 -10   6   1      609.63      607.16     11.25 o 
  -9   6   1        0.13       -3.48      2.32 o 
  -8   6   1       37.88       33.22      3.81 o 
  -7   6   1      155.42      170.73      4.45 o 
  -6   6   1      118.06      115.95      3.58 o 
  -5   6   1      154.00      170.07      4.05 o 
  -4   6   1      841.00      988.78     11.27 o 
  -3   6   1      142.55      161.61      6.90 o 
  -2   6   1      746.29      787.66      7.94 o 
  -1   6   1       19.25       20.61      3.17 o 
   0   6   1       30.87       37.47      2.72 o 
   1   6   1        3.44        5.39      1.51 o 
   2   6   1     1708.94     1885.98     17.51 o 
   3   6   1     2154.75     2402.65     18.04 o 
   4   6   1      134.21      125.36      3.37 o 
   5   6   1      161.79      129.38      3.68 o 
   6   6   1        2.28       -0.26      1.53 o 
   7   6   1      326.28      324.17      6.39 o 
   8   6   1        0.12       -2.53      1.99 o 
   9   6   1     2013.29     2071.44     19.97 o 
  10   6   1      404.93      396.93     10.10 o 
  11   6   1       91.96       92.79      8.98 o 
  12   6   1      132.05      159.14     11.51 o 
  13   6   1       32.50       28.16      7.07 o 
  14   6   1      230.99      236.00     13.02 o 
 -14   7   1       14.32        7.08      5.94 o 
 -13   7   1       13.63       14.71      5.13 o 
 -12   7   1        0.56       -5.61      3.74 o 
 -11   7   1        7.65        4.83      3.96 o 
 -10   7   1      528.90      527.08     12.85 o 
  -9   7   1        2.18       -4.57      3.05 o 
  -8   7   1       10.98        7.03      3.23 o 
  -7   7   1        9.65        7.47      2.96 o 
  -6   7   1        5.06        0.78      2.05 o 
  -5   7   1       25.79       16.97      4.04 o 
  -4   7   1      511.45      486.08      8.12 o 
  -3   7   1       48.22       50.28      3.56 o 
  -2   7   1       26.24       31.65      1.88 o 
  -1   7   1      262.58      264.28      4.14 o 
   0   7   1        2.27       -1.57      1.58 o 
   1   7   1       20.06       24.31      2.39 o 
   2   7   1       69.05       53.67      3.97 o 
   3   7   1      904.29      960.36     12.00 o 
   4   7   1       12.51        8.70      2.24 o 
   5   7   1       15.49        9.69      2.45 o 
   6   7   1       17.58       10.63      3.25 o 
   7   7   1        8.56        5.16      2.55 o 
   8   7   1        6.69        3.64      2.97 o 
   9   7   1       72.74       74.45      5.55 o 
  10   7   1      263.37      239.53      7.89 o 
  11   7   1        4.13       -1.45      4.07 o 
  12   7   1       26.69       14.63      6.25 o 
  13   7   1        0.00       -2.59      5.11 o 
  14   7   1        7.06       11.82      8.35 o 
 -13   8   1        5.73        3.07      4.79 o 
 -12   8   1       19.44       14.28      5.00 o 
 -11   8   1       93.34       75.39      9.64 o 
 -10   8   1      196.68      207.03      8.71 o 
  -9   8   1       34.97       34.83      5.04 o 
  -8   8   1        2.36        1.58      3.18 o 
  -7   8   1      232.84      220.74      7.83 o 
  -6   8   1        2.44       -0.09      2.25 o 
  -5   8   1       27.50       32.64      5.39 o 
  -4   8   1      209.02      232.72      9.57 o 
  -3   8   1      534.36      636.84     18.01 o 
  -2   8   1      524.29      516.13     16.71 o 
  -1   8   1       21.25       25.77      4.43 o 
   0   8   1      542.84      572.14     14.13 o 
   1   8   1       43.02       59.83      4.58 o 
   2   8   1      616.59      640.61     12.16 o 
   3   8   1        2.69       -1.68      1.90 o 
   4   8   1      245.53      227.05      6.14 o 
   5   8   1       24.09       14.18      2.89 o 
   6   8   1      171.68      165.24      5.90 o 
   7   8   1      241.88      233.93      7.08 o 
   8   8   1      102.08      113.11      6.21 o 
   9   8   1       87.48       87.62      5.82 o 
  10   8   1        6.97       -3.46      3.60 o 
  11   8   1       27.54       17.36      5.04 o 
  12   8   1       35.31       28.74      7.11 o 
  13   8   1       16.08       14.57      6.67 o 
 -12   9   1       24.22       19.19      7.33 o 
 -11   9   1       68.14       52.17      8.19 o 
 -10   9   1       34.66       28.26      6.83 o 
  -9   9   1      229.64      227.20     14.85 o 
  -8   9   1      306.94      318.60     13.15 o 
  -7   9   1       13.36        8.36      5.36 o 
  -6   9   1      268.10      303.96     32.78 o 
  -5   9   1       35.42       34.09      4.65 o 
  -4   9   1      191.66      186.80      8.71 o 
  -3   9   1        0.06       -3.30      2.89 o 
  -2   9   1      453.28      485.27     11.40 o 
  -1   9   1      840.37      895.65     15.83 o 
   0   9   1       50.99       61.62      6.49 o 
   1   9   1      429.52      424.56     10.33 o 
   2   9   1       54.60       65.76      5.44 o 
   3   9   1      847.06      893.60     15.70 o 
   4   9   1        3.21       -1.63      3.46 o 
   5   9   1      186.85      185.95      7.51 o 
   6   9   1      555.24      533.77     12.52 o 
   7   9   1      108.22      106.38     12.89 o 
   8   9   1      286.38      274.86      9.67 o 
   9   9   1       20.28       16.03      5.24 o 
  10   9   1      122.12      119.86     18.55 o 
  11   9   1        3.74        2.56      5.93 o 
  12   9   1       50.30       52.18      9.91 o 
 -11  10   1        2.94        3.22      6.11 o 
 -10  10   1      119.46      128.82     11.18 o 
  -9  10   1       55.86       66.46     12.84 o 
  -8  10   1       42.82       19.37      6.40 o 
  -7  10   1      693.50      747.39     30.94 o 
  -6  10   1       60.35       42.18      6.97 o 
  -5  10   1      104.95      118.62      8.65 o 
  -4  10   1       51.60       47.03      5.43 o 
  -3  10   1      170.40      172.25      7.62 o 
  -2  10   1        9.54        9.00      4.92 o 
  -1  10   1     1967.88     2135.24     49.01 o 
   0  10   1      777.27      747.44     18.31 o 
   1  10   1      114.85       97.01      6.69 o 
   2  10   1        0.94        0.96      3.43 o 
   3  10   1        6.23        2.21      3.42 o 
   4  10   1      347.83      294.04      9.67 o 
   5  10   1       62.62       62.19      6.05 o 
   6  10   1      240.98      208.77     12.28 o 
   7  10   1       62.34       67.82      6.71 o 
   8  10   1       21.95       14.14      4.51 o 
   9  10   1       39.37       42.80      7.45 o 
  10  10   1        5.70        3.85      7.80 o 
  11  10   1       43.90       40.52     11.71 o 
 -10  11   1       54.84       61.96     10.84 o 
  -9  11   1       44.22       40.28      8.19 o 
  -8  11   1       26.61        9.27      5.81 o 
  -7  11   1       29.73       40.80      7.65 o 
  -6  11   1       44.60       33.20     10.72 o 
  -5  11   1       75.06       68.61     14.30 o 
  -4  11   1       92.51       92.31     12.19 o 
  -3  11   1       58.67       67.14      6.68 o 
  -2  11   1      176.20      177.77      8.18 o 
  -1  11   1       16.63       25.51      5.22 o 
   0  11   1      335.34      362.47     13.49 o 
   1  11   1       47.61       77.27      9.96 o 
   2  11   1       45.73       36.57      5.31 o 
   3  11   1       22.13       31.25      5.14 o 
   4  11   1       12.74        9.79      4.31 o 
   5  11   1      132.26      160.32      8.13 o 
   6  11   1       25.57        8.54      4.46 o 
   7  11   1       31.51       40.75      7.70 o 
   8  11   1       56.98       66.16     12.82 o 
   9  11   1        0.16       -2.03      8.05 o 
  10  11   1        0.58       -6.30      7.66 o 
  -8  12   1       65.82       59.15      9.28 o 
  -7  12   1       11.61       12.22      6.43 o 
  -6  12   1        3.89        4.03      5.30 o 
  -5  12   1       81.45       98.81     10.07 o 
  -4  12   1        0.52        1.07      4.94 o 
  -3  12   1       38.30       43.11      5.96 o 
  -2  12   1        1.77       -3.75      4.79 o 
  -1  12   1        1.68        1.37      4.33 o 
   0  12   1      192.29      212.76      9.28 o 
   1  12   1      167.16      171.76      8.24 o 
   2  12   1      182.03      197.37     10.13 o 
   3  12   1       26.15       20.18      6.46 o 
   4  12   1       18.39       27.17      8.74 o 
   5  12   1      107.58      115.08     21.03 o 
   6  12   1        9.66       12.90      6.30 o 
   7  12   1      174.47      183.10     11.84 o 
   8  12   1        0.50       -2.78      8.26 o 
  -6  13   1       40.65       34.95      7.92 o 
  -5  13   1        1.90       -5.48      5.72 o 
  -4  13   1       21.25       30.22      7.86 o 
  -3  13   1       46.56       39.13      7.66 o 
  -2  13   1      109.81      119.53     18.34 o 
  -1  13   1       73.32       73.24     10.16 o 
   0  13   1       23.72       32.12      6.82 o 
   1  13   1        0.02       -0.42      5.20 o 
   2  13   1        1.59        1.84      5.78 o 
   3  13   1        2.80       -2.79      5.45 o 
   4  13   1        1.73       -7.31      4.87 o 
   5  13   1       50.58       32.89      7.97 o 
   6  13   1       54.20       46.90      8.87 o 
  -2  14   1       20.91       15.21      6.61 o 
  -1  14   1        6.01        7.17      5.05 o 
   0  14   1       14.52        7.17      5.13 o 
   1  14   1        1.22       -0.13      4.70 o 
   2  14   1        0.67       -4.69      5.80 o 
 -16   0   2        0.41        0.68      8.19 o 
 -15   0   2        0.41        7.19      7.98 o 
 -14   0   2      964.68     1091.25     35.64 o 
 -13   0   2      194.22      183.30     14.35 o 
 -12   0   2       21.01       18.19      7.33 o 
 -11   0   2      266.63      259.21     15.13 o 
 -10   0   2     2685.11     2752.55     53.98 o 
  -9   0   2        5.30        4.14      3.28 o 
  -8   0   2     5681.27     5918.21     95.51 o 
  -7   0   2       13.68       12.69      2.47 o 
  -6   0   2     2083.39     2211.21     26.53 o 
  -5   0   2       65.80       72.72      2.88 o 
  -4   0   2      454.82      508.90      7.12 o 
  -3   0   2     8037.08     8802.43     67.13 o 
  -2   0   2    19794.26    21971.59    176.07 o 
  -1   0   2     6803.16     7581.56     71.53 o 
   0   0   2       85.30       34.06      4.42 o 
   1   0   2      565.91      645.89     14.63 o 
   2   0   2     1230.54      985.82     19.97 o 
   3   0   2     1584.29     1787.63     31.62 o 
   4   0   2     2646.59     2354.86     39.70 o 
   5   0   2     2567.39     3036.15     49.99 o 
   6   0   2     1263.44     1123.97     26.13 o 
   7   0   2       47.03       40.66      6.55 o 
   8   0   2     1010.20      968.12     26.35 o 
   9   0   2      165.65      150.29     11.14 o 
  10   0   2      525.82      554.42     21.47 o 
  11   0   2        0.21       -1.39      5.59 o 
  12   0   2       66.74       49.53     10.08 o 
  13   0   2      478.37      445.79     22.22 o 
  14   0   2        5.65        6.16      7.98 o 
  15   0   2        5.16       -1.53      8.51 o 
 -16   1   2       65.43       65.78      9.32 o 
 -15   1   2       27.76       24.75      6.72 o 
 -14   1   2      217.94      230.18     11.82 o 
 -13   1   2       84.70       85.96     20.47 o 
 -12   1   2       34.17       34.37      5.94 o 
 -11   1   2      613.78      575.86     15.82 o 
 -10   1   2       74.84       85.09      5.79 o 
  -9   1   2      246.52      220.05      6.60 o 
  -8   1   2     1147.22     1215.87     11.76 o 
  -7   1   2      172.38      179.85      3.73 o 
  -6   1   2      720.61      743.74      7.56 o 
  -5   1   2      122.13      129.55      5.38 o 
  -4   1   2      928.54      964.67     10.11 o 
  -3   1   2     2607.21     2833.39     21.71 o 
  -2   1   2        1.64        6.73      1.17 o 
  -1   1   2    33727.68    34297.86    495.43 o 
   0   1   2     1748.01     1909.67     17.98 o 
   1   1   2       61.50       82.62      2.96 o 
   2   1   2       61.44       62.46      2.71 o 
   3   1   2      751.98      677.62     20.17 o 
   4   1   2        0.14        0.98      1.71 o 
   5   1   2     2861.17     2828.19     41.80 o 
   6   1   2     1946.79     2169.24     45.58 o 
   7   1   2      651.83      613.22     18.25 o 
   8   1   2       74.99       78.32     10.41 o 
   9   1   2        4.98        4.64      3.41 o 
  10   1   2     1029.59      977.55     43.44 o 
  11   1   2      189.12      181.73      9.63 o 
  12   1   2      205.64      153.97     13.99 o 
  13   1   2        0.20        0.46      5.68 o 
  14   1   2       31.36       25.41      6.97 o 
  15   1   2       23.04       13.06      6.95 o 
 -16   2   2        3.18        0.13      5.42 o 
 -15   2   2      120.80      134.17     11.28 o 
 -14   2   2       64.62       56.50     11.89 o 
 -13   2   2      100.16      105.86     10.98 o 
 -12   2   2       52.96       54.80      6.85 o 
 -11   2   2       92.40       94.66      8.56 o 
 -10   2   2       98.01      108.89      5.79 o 
  -9   2   2      196.86      184.55      6.58 o 
  -8   2   2      269.53      245.61      5.11 o 
  -7   2   2       96.83       99.51      2.75 o 
  -6   2   2       53.49       44.51      2.94 o 
  -5   2   2        6.64        6.79      1.61 o 
  -4   2   2       45.27       49.28      2.99 o 
  -3   2   2     6392.82     6693.41     56.84 o 
  -2   2   2      264.43      276.60      4.68 o 
  -1   2   2     1081.27     1171.47     15.57 o 
   0   2   2     5102.55     5351.22     42.79 o 
   1   2   2      505.36      442.97      6.93 o 
   2   2   2      262.88      302.01     10.74 o 
   3   2   2       67.85       58.84      3.09 o 
   4   2   2        5.22       -0.31      1.41 o 
   5   2   2      138.58      116.39      5.28 o 
   6   2   2      758.53      741.94     61.85 o 
   7   2   2      275.80      279.30      9.33 o 
   8   2   2       19.37       22.98      5.07 o 
   9   2   2       90.25       95.47      8.51 o 
  10   2   2       94.13       96.51      7.96 o 
  11   2   2       27.38       30.01      5.98 o 
  12   2   2       89.92       87.41      8.83 o 
  13   2   2        0.54       -4.78      4.68 o 
  14   2   2       14.24        2.78      5.71 o 
  15   2   2       24.26       27.78      8.99 o 
 -16   3   2      147.27      178.59     13.51 o 
 -15   3   2       36.96       54.93      8.43 o 
 -14   3   2        0.18       -4.69      4.59 o 
 -13   3   2      125.92      146.06     11.14 o 
 -12   3   2      483.76      481.43     14.96 o 
 -11   3   2     1365.17     1437.42     19.93 o 
 -10   3   2       49.00       51.47      4.26 o 
  -9   3   2     1018.15      985.96     17.94 o 
  -8   3   2      152.33      125.05      4.62 o 
  -7   3   2       90.43       78.36      3.78 o 
  -6   3   2       62.34       60.49      3.45 o 
  -5   3   2     1475.91     1508.20     15.09 o 
  -4   3   2     1008.99     1135.87      9.86 o 
  -3   3   2        0.61        0.32      0.87 o 
  -2   3   2        4.57       10.56      1.23 o 
  -1   3   2       43.32       40.29      3.14 o 
   0   3   2       70.16       72.20      2.46 o 
   1   3   2     1512.50     1516.95     12.87 o 
   2   3   2      752.67      761.44      9.49 o 
   3   3   2        9.20       30.70      3.68 o 
   4   3   2     2272.97     2283.95     38.47 o 
   5   3   2     3201.12     3189.76     36.59 o 
   6   3   2       50.94       30.74      3.72 o 
   7   3   2       10.72       12.55      6.66 o 
   8   3   2     1418.80     1389.22     23.36 o 
   9   3   2      216.91      186.94      8.94 o 
  10   3   2      165.16      154.43      8.57 o 
  11   3   2      102.67       81.55      8.49 o 
  12   3   2      178.96      192.76     10.45 o 
  13   3   2       50.76       39.75      7.23 o 
  14   3   2       22.62       16.78      5.23 o 
  15   3   2      222.02      215.62     10.23 o 
 -15   4   2        1.07       -3.68      5.20 o 
 -14   4   2       26.94       35.70      7.04 o 
 -13   4   2      198.08      190.76     18.80 o 
 -12   4   2       66.24       62.27      5.20 o 
 -11   4   2      199.41      183.41      6.59 o 
 -10   4   2        1.81       -2.53      2.31 o 
  -9   4   2       72.20       65.98      4.56 o 
  -8   4   2     1022.61     1068.97     13.86 o 
  -7   4   2        0.03       -1.31      1.58 o 
  -6   4   2      113.26      134.00      4.85 o 
  -5   4   2      384.55      445.40      5.83 o 
  -4   4   2       40.63       33.86      1.95 o 
  -3   4   2       47.44       41.86      2.08 o 
  -2   4   2       31.01       26.71      1.78 o 
  -1   4   2      151.16      148.27      3.49 o 
   0   4   2     1345.79     1353.24     24.51 o 
   1   4   2       37.98       36.20      2.79 o 
   2   4   2     3454.90     3621.50     24.45 o 
   3   4   2      171.89      154.47      3.50 o 
   4   4   2      533.01      435.79      6.27 o 
   5   4   2      615.94      586.25      8.53 o 
   6   4   2      140.37      120.45      5.01 o 
   7   4   2     1874.77     1891.46     44.21 o 
   8   4   2      540.04      532.15     13.77 o 
   9   4   2     1025.29      985.54     29.59 o 
  10   4   2      149.26      150.73      7.23 o 
  11   4   2      189.45      173.20      7.82 o 
  12   4   2      183.65      159.17      8.06 o 
  13   4   2      224.81      236.36     13.19 o 
  14   4   2      209.42      240.33     10.39 o 
  15   4   2       41.61       55.52      8.92 o 
 -15   5   2       10.67        4.80      5.86 o 
 -14   5   2        3.80       -1.60      4.49 o 
 -13   5   2       36.82       36.99      5.72 o 
 -12   5   2      115.40      111.22      6.58 o 
 -11   5   2      242.01      231.80      7.37 o 
 -10   5   2       53.13       51.00      4.37 o 
  -9   5   2       24.98       20.26      3.23 o 
  -8   5   2       25.50       23.45      3.02 o 
  -7   5   2      316.44      325.77      7.20 o 
  -6   5   2      500.98      507.44     11.89 o 
  -5   5   2       36.15       43.01      3.04 o 
  -4   5   2      334.83      338.11      5.32 o 
  -3   5   2        0.75        4.02      1.30 o 
  -2   5   2       35.67       38.06      2.22 o 
  -1   5   2     1127.03     1145.99     16.33 o 
   0   5   2      346.12      293.43      5.08 o 
   1   5   2        0.02       -1.69      1.13 o 
   2   5   2      802.73      972.74      9.42 o 
   3   5   2      243.79      286.09      4.86 o 
   4   5   2      523.89      559.36      7.38 o 
   5   5   2      248.52      262.66     10.19 o 
   6   5   2        0.00       -1.15      1.60 o 
   7   5   2       56.98       47.46      3.87 o 
   8   5   2      198.99      197.20      6.36 o 
   9   5   2     1972.64     2083.97     26.62 o 
  10   5   2       17.79       12.83      4.18 o 
  11   5   2        0.34       -3.69      3.46 o 
  12   5   2       79.94       86.55      7.54 o 
  13   5   2       16.46       11.14      4.86 o 
  14   5   2        0.06       -2.46      4.68 o 
 -14   6   2        1.22       -1.66      5.97 o 
 -13   6   2       31.55       29.78      6.89 o 
 -12   6   2      259.93      282.53      8.64 o 
 -11   6   2       15.30       10.30      3.49 o 
 -10   6   2      375.02      366.78      8.98 o 
  -9   6   2        0.97       -1.27      2.42 o 
  -8   6   2       77.72       69.86      8.14 o 
  -7   6   2       13.63       12.87      2.61 o 
  -6   6   2       15.96       22.66      2.69 o 
  -5   6   2      487.10      533.88      7.37 o 
  -4   6   2      481.77      452.82      7.36 o 
  -3   6   2        9.90        7.96      1.63 o 
  -2   6   2      448.32      511.76      6.69 o 
  -1   6   2        7.08        1.40      1.37 o 
   0   6   2      329.92      335.98      5.53 o 
   1   6   2       57.46       52.21      3.34 o 
   2   6   2       14.86       13.74      1.76 o 
   3   6   2      990.88      972.68     11.58 o 
   4   6   2      597.07      621.03      8.08 o 
   5   6   2      277.57      267.25      9.75 o 
   6   6   2      861.30      874.81     13.74 o 
   7   6   2        2.28       -0.49      2.02 o 
   8   6   2      105.54      114.64      5.06 o 
   9   6   2      182.18      174.87      7.85 o 
  10   6   2       63.87       60.41      7.69 o 
  11   6   2      164.99      165.64     10.17 o 
  12   6   2        4.78        0.80      5.11 o 
  13   6   2        1.12       -3.09      5.63 o 
  14   6   2       67.56       47.49     10.29 o 
 -14   7   2       94.88       97.81     15.84 o 
 -13   7   2      232.32      241.62     12.76 o 
 -12   7   2       60.06       55.59      6.64 o 
 -11   7   2        0.07       -1.30      3.80 o 
 -10   7   2       50.80       41.83      5.41 o 
  -9   7   2      646.21      601.89     13.40 o 
  -8   7   2      182.65      163.78     10.00 o 
  -7   7   2      104.19      117.24      6.14 o 
  -6   7   2      214.52      209.58      5.88 o 
  -5   7   2       24.46       20.01      2.56 o 
  -4   7   2      106.14      114.81      3.65 o 
  -3   7   2      155.27      190.06      4.31 o 
  -2   7   2      760.59      804.06      9.03 o 
  -1   7   2      654.25      687.05      8.66 o 
   0   7   2       29.27       23.21      5.79 o 
   1   7   2     2659.60     3001.07     25.61 o 
   2   7   2        4.21        1.69      2.61 o 
   3   7   2      129.33      106.26      4.20 o 
   4   7   2      165.41      142.92      4.92 o 
   5   7   2      947.31      940.53     13.07 o 
   6   7   2      217.24      229.18      6.62 o 
   7   7   2      233.97      246.06      7.23 o 
   8   7   2     2437.16     2440.82     25.90 o 
   9   7   2        0.48       -0.28      2.99 o 
  10   7   2        6.08        0.31      4.59 o 
  11   7   2        3.41       -2.08      4.99 o 
  12   7   2      139.62      163.73     12.60 o 
  13   7   2       65.25       49.99      8.64 o 
 -13   8   2        0.23       -0.30      4.70 o 
 -12   8   2       25.78       20.35      5.36 o 
 -11   8   2      114.84      127.67      8.44 o 
 -10   8   2       82.52       87.00      7.11 o 
  -9   8   2        0.68        0.19      3.36 o 
  -8   8   2      317.50      307.50      9.57 o 
  -7   8   2        0.02       -3.24      3.01 o 
  -6   8   2        2.27        0.84      3.98 o 
  -5   8   2      236.03      249.94     10.60 o 
  -4   8   2      114.35      125.30      5.92 o 
  -3   8   2      144.50      152.40      6.39 o 
  -2   8   2      208.72      191.62      6.96 o 
  -1   8   2      710.16      741.98     22.52 o 
   0   8   2        0.80       -1.47      2.86 o 
   1   8   2      129.39      127.94      4.56 o 
   2   8   2      207.48      208.96      5.73 o 
   3   8   2       58.31       43.55      3.65 o 
   4   8   2      156.19      150.12      7.21 o 
   5   8   2       22.10       15.74      3.19 o 
   6   8   2      224.51      210.68      6.66 o 
   7   8   2        0.51       -4.01      2.68 o 
   8   8   2       92.78       92.79     10.48 o 
   9   8   2       37.30       28.25      7.49 o 
  10   8   2        1.04       -4.51      3.80 o 
  11   8   2      184.72      202.65      9.47 o 
  12   8   2        0.41        2.42      6.21 o 
 -12   9   2       41.90       22.17      7.59 o 
 -11   9   2       70.58       59.01      8.56 o 
 -10   9   2      158.60      172.05     10.73 o 
  -9   9   2       90.08       87.63      9.24 o 
  -8   9   2        3.35       -2.50      4.54 o 
  -7   9   2       83.55      102.78      9.20 o 
  -6   9   2      120.29      142.28      9.65 o 
  -5   9   2      267.50      287.37     36.12 o 
  -4   9   2        2.03       -2.16      4.17 o 
  -3   9   2      293.30      282.73      8.95 o 
  -2   9   2       11.79        8.91      3.38 o 
  -1   9   2       16.35       10.34      3.47 o 
   0   9   2        0.24       -1.03      2.67 o 
   1   9   2       22.37       14.15      3.45 o 
   2   9   2       73.80       67.76      5.36 o 
   3   9   2      361.16      388.57     10.06 o 
   4   9   2       11.12        5.43      4.32 o 
   5   9   2       29.96       19.25      5.59 o 
   6   9   2       13.95       20.77      5.54 o 
   7   9   2       92.47      113.03      9.52 o 
   8   9   2       10.57        6.30      5.45 o 
   9   9   2        2.38        1.53      4.29 o 
  10   9   2       25.41       17.10      5.43 o 
  11   9   2       17.95       27.10      7.47 o 
 -11  10   2       20.81       19.55      7.60 o 
 -10  10   2      372.20      422.16     16.85 o 
  -9  10   2        3.42       -1.79      5.30 o 
  -8  10   2       42.68       49.02      8.03 o 
  -7  10   2      121.10      122.97     10.43 o 
  -6  10   2      147.63      149.88      9.78 o 
  -5  10   2       48.89       35.84      6.79 o 
  -4  10   2      345.11      342.53     13.71 o 
  -3  10   2      184.76      179.37      7.94 o 
  -2  10   2      144.42      158.63      7.49 o 
  -1  10   2       14.01       12.07      3.93 o 
   0  10   2      219.62      246.65     12.44 o 
   1  10   2      406.66      385.90     30.67 o 
   2  10   2        2.83        1.11      4.65 o 
   3  10   2        9.75        8.87      5.15 o 
   4  10   2      202.77      210.04     10.80 o 
   5  10   2       83.05       88.66      8.66 o 
   6  10   2      186.55      224.32     20.33 o 
   7  10   2        1.47       -1.81      4.74 o 
   8  10   2        1.68        0.05      5.14 o 
   9  10   2      171.25      203.72     15.63 o 
  10  10   2        2.10        2.81      8.26 o 
 -10  11   2        0.76        4.35      6.63 o 
  -9  11   2      146.91      151.27     20.95 o 
  -8  11   2       77.45       83.92     10.06 o 
  -7  11   2       94.46       88.92     11.77 o 
  -6  11   2        3.28       -0.69      5.09 o 
  -5  11   2       15.62       13.20      5.75 o 
  -4  11   2      286.71      323.52     13.97 o 
  -3  11   2      106.63       82.23      8.92 o 
  -2  11   2      617.15      635.02     14.72 o 
  -1  11   2      179.64      209.63      8.86 o 
   0  11   2        0.24       -4.27      4.02 o 
   1  11   2        8.59       14.91      9.38 o 
   2  11   2        0.00       -1.24      4.06 o 
   3  11   2      248.96      222.06     11.49 o 
   4  11   2      134.85      145.81     10.98 o 
   5  11   2      142.64      153.25     10.79 o 
   6  11   2      197.77      203.06     11.54 o 
   7  11   2        2.61       -4.13      4.75 o 
   8  11   2        1.04        4.35      5.69 o 
   9  11   2       19.39       25.24      7.31 o 
  -8  12   2        7.20        0.43      6.42 o 
  -7  12   2       98.49      103.48     11.18 o 
  -6  12   2        1.80       -7.72      5.15 o 
  -5  12   2        4.99       -6.91      6.02 o 
  -4  12   2       22.28       13.77      6.71 o 
  -3  12   2        1.54       -1.09      4.87 o 
  -2  12   2       37.33       37.16      7.26 o 
  -1  12   2      159.82      173.13      8.72 o 
   0  12   2       24.71       14.80      4.78 o 
   1  12   2       93.38      105.87      9.68 o 
   2  12   2        4.65        1.71      5.22 o 
   3  12   2       21.31       21.85      6.84 o 
   4  12   2       13.28       23.82      6.80 o 
   5  12   2        9.15       20.57      6.61 o 
   6  12   2       15.21        9.67      6.43 o 
   7  12   2        2.96       -5.77      5.61 o 
  -6  13   2        0.82       -8.72      5.81 o 
  -5  13   2       25.53       18.86      7.47 o 
  -4  13   2        2.74       -5.08      8.76 o 
  -3  13   2        7.75        4.38      6.15 o 
  -2  13   2       28.17       24.25      7.34 o 
  -1  13   2       46.03       59.55     15.27 o 
   0  13   2       96.29      108.13      8.59 o 
   1  13   2       43.39       48.73      8.35 o 
   2  13   2        6.27       -1.19      7.48 o 
   3  13   2        0.34       -5.44      5.43 o 
   4  13   2        8.85        4.57      6.55 o 
   5  13   2        3.06        2.94      6.30 o 
 -16   1   3       81.90       78.19     17.41 o 
 -15   1   3        0.16       -2.16      4.97 o 
 -14   1   3       15.16       10.26      5.76 o 
 -13   1   3       14.15       17.36      5.60 o 
 -12   1   3      657.90      668.06     18.37 o 
 -11   1   3      702.80      729.92     22.81 o 
 -10   1   3       38.96       41.05     10.50 o 
  -9   1   3      562.60      568.23     12.27 o 
  -8   1   3        3.45        1.45      1.98 o 
  -7   1   3     1100.90     1057.13     12.70 o 
  -6   1   3      101.48       96.77      3.66 o 
  -5   1   3     2578.06     2757.00     23.18 o 
  -4   1   3       91.14       88.34      2.90 o 
  -3   1   3     1014.56     1039.22      9.76 o 
  -2   1   3     2801.37     3153.53     21.70 o 
  -1   1   3      250.87      274.41      4.12 o 
   0   1   3        3.29        2.92      1.07 o 
   1   1   3        0.51       -1.74      1.16 o 
   2   1   3        0.18       -0.40      1.36 o 
   3   1   3       84.00       54.04     19.00 o 
   4   1   3      629.70      728.41     14.38 o 
   5   1   3      606.41      603.47     13.22 o 
   6   1   3      566.15      540.50     13.12 o 
   7   1   3      101.90       99.43      7.11 o 
   8   1   3      141.99      122.99      7.29 o 
   9   1   3      213.06      198.09      9.63 o 
  10   1   3      219.48      210.94     10.18 o 
  11   1   3       61.64       48.12      7.28 o 
  12   1   3       36.94       56.33     13.71 o 
  13   1   3        0.38       -7.15      4.98 o 
  14   1   3       37.52       41.46      8.57 o 
 -15   2   3      149.68      140.93     13.57 o 
 -14   2   3       41.08       41.56      7.17 o 
 -13   2   3        4.56        8.14      4.92 o 
 -12   2   3       32.52       36.45      6.29 o 
 -11   2   3      213.50      212.94     10.22 o 
 -10   2   3      615.87      636.17     13.60 o 
  -9   2   3       95.14      106.28      4.87 o 
  -8   2   3      761.06      717.27     10.81 o 
  -7   2   3      124.35      137.50      5.50 o 
  -6   2   3      693.88      670.70      9.68 o 
  -5   2   3       16.92       23.26      4.52 o 
  -4   2   3     1333.17     1400.10     18.07 o 
  -3   2   3        0.91        0.60      1.37 o 
  -2   2   3      479.19      491.29      7.26 o 
  -1   2   3      114.89      117.70      3.56 o 
   0   2   3      226.34      221.42      5.57 o 
   1   2   3       56.22       62.77      3.27 o 
   2   2   3        1.63       -1.23      1.40 o 
   3   2   3       55.27       58.07      3.96 o 
   4   2   3      126.73       89.33      6.49 o 
   5   2   3      176.27      159.70      6.80 o 
   6   2   3      281.30      247.62      8.93 o 
   7   2   3       90.66       77.68      8.97 o 
   8   2   3      171.22      145.63     16.43 o 
   9   2   3       83.15       93.24      8.18 o 
  10   2   3        0.17        1.52      4.40 o 
  11   2   3      305.80      336.21     13.15 o 
  12   2   3       97.40      103.76      9.92 o 
  13   2   3      190.52      180.64     10.93 o 
  14   2   3       53.76       45.39      8.50 o 
 -15   3   3        3.16        4.71      5.61 o 
 -14   3   3       39.61       38.48      7.28 o 
 -13   3   3       77.01       58.39      7.91 o 
 -12   3   3       22.40       21.40      4.64 o 
 -11   3   3       68.20       56.33      5.87 o 
 -10   3   3        0.40       -2.29      3.07 o 
  -9   3   3      619.11      633.31     10.84 o 
  -8   3   3      475.49      463.13      8.82 o 
  -7   3   3      157.57      143.46      4.86 o 
  -6   3   3      113.10      118.84      5.76 o 
  -5   3   3      144.70      149.90      4.57 o 
  -4   3   3      428.33      460.89      5.66 o 
  -3   3   3       32.16       34.94      2.11 o 
  -2   3   3     4903.48     5338.01     59.48 o 
  -1   3   3      339.55      358.10      6.41 o 
   0   3   3      422.95      443.96      8.21 o 
   1   3   3      963.99     1028.66     17.01 o 
   2   3   3        7.34        4.79      2.00 o 
   3   3   3      587.23      535.73      9.72 o 
   4   3   3      186.36      189.96      5.95 o 
   5   3   3      524.72      499.94     15.65 o 
   6   3   3        8.08        5.10      2.48 o 
   7   3   3      662.19      610.93     21.79 o 
   8   3   3      821.05      826.41     44.44 o 
   9   3   3        4.24        1.52      5.54 o 
  10   3   3        6.63        2.55      4.30 o 
  11   3   3       13.38        8.24      5.22 o 
  12   3   3       81.11       83.06      9.16 o 
  13   3   3        9.95        2.52      6.02 o 
  14   3   3       62.02       93.01     10.69 o 
 -15   4   3        0.11       -5.96      5.20 o 
 -14   4   3       33.58       26.84     15.93 o 
 -13   4   3       42.64       36.54      5.75 o 
 -12   4   3       21.55       22.57      4.80 o 
 -11   4   3       36.09       34.40      5.17 o 
 -10   4   3        0.04       -3.60      2.40 o 
  -9   4   3       62.98       66.89      5.01 o 
  -8   4   3      130.60      116.67      4.90 o 
  -7   4   3        3.03       -1.20      1.88 o 
  -6   4   3      238.00      229.53      5.94 o 
  -5   4   3       38.35       35.34      3.05 o 
  -4   4   3      342.83      401.16      5.66 o 
  -3   4   3      179.14      215.11      8.76 o 
  -2   4   3      857.33      857.44      9.23 o 
  -1   4   3      966.67      999.22     10.27 o 
   0   4   3      717.16      811.64     13.86 o 
   1   4   3      605.02      671.33     10.61 o 
   2   4   3       25.57       18.65      3.49 o 
   3   4   3        0.08       -2.04      1.76 o 
   4   4   3       31.18       27.70      4.53 o 
   5   4   3        7.38        5.05      2.68 o 
   6   4   3      644.25      646.46     18.71 o 
   7   4   3      637.59      589.16     23.45 o 
   8   4   3       18.83       17.01      5.19 o 
   9   4   3        4.66       -3.04      3.86 o 
  10   4   3       23.83       29.27      5.85 o 
  11   4   3      104.96       99.38     13.58 o 
  12   4   3        0.01       -3.79      5.04 o 
  13   4   3       40.27       45.11      8.36 o 
  14   4   3        1.33       -4.49      4.84 o 
 -14   5   3       84.91       97.14      8.35 o 
 -13   5   3       88.79      115.35      8.64 o 
 -12   5   3       98.00      103.07     11.58 o 
 -11   5   3      280.92      282.94      8.31 o 
 -10   5   3      137.02      134.92      5.96 o 
  -9   5   3      393.90      374.68      8.69 o 
  -8   5   3      290.84      270.00      7.16 o 
  -7   5   3      371.74      362.64      9.05 o 
  -6   5   3      100.57       90.04      4.44 o 
  -5   5   3      629.78      647.86     10.08 o 
  -4   5   3      106.96      102.74      3.25 o 
  -3   5   3        6.28        0.66      1.43 o 
  -2   5   3     1530.51     1499.45     13.67 o 
  -1   5   3      215.41      267.75      5.12 o 
   0   5   3       35.74       31.46      3.80 o 
   1   5   3     1583.01     1810.87     14.77 o 
   2   5   3      427.29      487.72      9.30 o 
   3   5   3     1459.26     1513.96     15.46 o 
   4   5   3       17.25       13.66      2.85 o 
   5   5   3      773.71      758.54     11.40 o 
   6   5   3      569.54      580.67     10.30 o 
   7   5   3     1171.30     1177.79     19.09 o 
   8   5   3     2587.55     2696.18     42.40 o 
   9   5   3        1.36       -4.87      3.25 o 
  10   5   3      465.78      460.33     12.43 o 
  11   5   3       26.30       31.01      5.62 o 
  12   5   3      544.33      575.73     14.93 o 
  13   5   3       28.64       22.37      7.11 o 
 -14   6   3       35.98       34.38      6.41 o 
 -13   6   3        4.11        3.82      4.84 o 
 -12   6   3        0.98       -1.75      3.78 o 
 -11   6   3       35.46       31.74      4.62 o 
 -10   6   3       47.63       36.98      4.38 o 
  -9   6   3        8.94        7.66      3.07 o 
  -8   6   3       32.18       28.45      3.61 o 
  -7   6   3      107.39      112.29      5.36 o 
  -6   6   3        2.18        1.10      2.21 o 
  -5   6   3      180.83      179.70      5.52 o 
  -4   6   3       42.55       46.05      3.48 o 
  -3   6   3      162.79      168.49      4.27 o 
  -2   6   3       31.63       38.88      2.69 o 
  -1   6   3      173.67      176.59      6.17 o 
   0   6   3      415.51      447.31      6.72 o 
   1   6   3      276.28      296.09      6.20 o 
   2   6   3      183.51      184.75      6.23 o 
   3   6   3       40.18       43.20      4.66 o 
   4   6   3      396.09      416.39      8.02 o 
   5   6   3       63.81       57.90      4.32 o 
   6   6   3      851.75      874.43     17.69 o 
   7   6   3      188.33      170.30      7.58 o 
   8   6   3      110.90      122.10      9.78 o 
   9   6   3       36.75       26.33      5.02 o 
  10   6   3      109.67      116.34     10.13 o 
  11   6   3      425.78      436.23     16.45 o 
  12   6   3       12.37       13.89      6.81 o 
  13   6   3      145.46      162.65     13.42 o 
 -13   7   3        3.77       -2.74      5.63 o 
 -12   7   3      211.67      229.56     12.65 o 
 -11   7   3        1.81        0.74      5.67 o 
 -10   7   3        7.32        3.86      3.89 o 
  -9   7   3        1.59       -1.20      3.44 o 
  -8   7   3        0.01       -3.72      2.48 o 
  -7   7   3        2.62        2.39      2.58 o 
  -6   7   3       29.13       23.36      3.25 o 
  -5   7   3       22.31       27.43      3.30 o 
  -4   7   3       16.30       11.69      2.48 o 
  -3   7   3       14.93       14.39      2.18 o 
  -2   7   3      147.31      158.38      6.00 o 
  -1   7   3        0.88       -0.16      1.91 o 
   0   7   3       16.14       12.43      2.88 o 
   1   7   3      120.44      114.15      5.99 o 
   2   7   3       99.87      101.32      5.56 o 
   3   7   3       10.29        8.25      3.02 o 
   4   7   3       26.96       25.52      4.07 o 
   5   7   3       13.90        5.57      3.24 o 
   6   7   3       12.85       15.33      4.19 o 
   7   7   3        8.33        3.19      3.64 o 
   8   7   3      479.98      470.01     12.66 o 
   9   7   3        5.55        2.60      4.06 o 
  10   7   3        1.30       -5.43      3.62 o 
  11   7   3        6.49       -3.22      5.14 o 
  12   7   3        2.26       -7.20      5.40 o 
 -13   8   3        5.89        3.73      6.16 o 
 -12   8   3       26.71       34.69      7.60 o 
 -11   8   3      271.41      271.95     10.54 o 
 -10   8   3      401.34      428.86     12.45 o 
  -9   8   3       16.10        7.20      4.13 o 
  -8   8   3      224.44      226.78     11.37 o 
  -7   8   3       77.84       73.13     12.89 o 
  -6   8   3      297.37      288.06     12.14 o 
  -5   8   3       44.43       48.49      6.81 o 
  -4   8   3     1032.29     1048.67     41.82 o 
  -3   8   3      954.80      906.30     20.54 o 
  -2   8   3       51.75       57.69      5.01 o 
  -1   8   3        0.06        1.39      2.82 o 
   0   8   3      284.35      267.31     18.21 o 
   1   8   3       41.57       34.44      4.12 o 
   2   8   3      553.79      609.46     12.24 o 
   3   8   3       53.55       33.81      4.30 o 
   4   8   3       88.74       85.25     12.54 o 
   5   8   3       44.08       50.98      5.47 o 
   6   8   3       14.45       15.81      4.21 o 
   7   8   3       63.43       68.26      6.65 o 
   8   8   3      159.31      191.49      8.71 o 
   9   8   3      366.35      393.40     12.37 o 
  10   8   3        1.42       -2.68      4.01 o 
  11   8   3       38.03       48.43      8.43 o 
 -12   9   3       15.92        7.40      6.68 o 
 -11   9   3      168.21      212.28     12.41 o 
 -10   9   3       59.43       45.38      8.42 o 
  -9   9   3      179.53      165.15     12.60 o 
  -8   9   3      117.32      115.00     10.33 o 
  -7   9   3      346.12      390.83     36.89 o 
  -6   9   3       18.95       10.56      5.24 o 
  -5   9   3      128.18      148.84     10.34 o 
  -4   9   3      137.34      146.78      9.27 o 
  -3   9   3      215.08      207.14     10.59 o 
  -2   9   3     1210.80     1261.64     19.77 o 
  -1   9   3       58.56       67.07      7.16 o 
   0   9   3      624.33      653.64     16.85 o 
   1   9   3        3.38        1.33      4.01 o 
   2   9   3       19.38       12.00      8.31 o 
   3   9   3       98.06      129.59      9.77 o 
   4   9   3      360.32      340.17     13.06 o 
   5   9   3      295.94      296.74     12.57 o 
   6   9   3       11.25        7.62      4.34 o 
   7   9   3      345.60      358.40     13.90 o 
   8   9   3       14.91        6.61      4.63 o 
   9   9   3        2.53        3.25      4.50 o 
  10   9   3       23.67       23.65      5.88 o 
 -10  10   3       29.25       25.63      7.75 o 
  -9  10   3       30.28        9.95      6.58 o 
  -8  10   3       31.26       17.53     10.43 o 
  -7  10   3        0.00       -3.70      5.06 o 
  -6  10   3        0.23       -6.45      4.34 o 
  -5  10   3       51.45       61.09      8.90 o 
  -4  10   3       69.87       65.79      8.26 o 
  -3  10   3       12.08        5.48      4.83 o 
  -2  10   3      140.78      129.02     17.32 o 
  -1  10   3        1.03       -1.59      3.19 o 
   0  10   3        1.89        5.73      4.44 o 
   1  10   3       31.04       31.20      6.11 o 
   2  10   3        1.94       -1.85      4.29 o 
   3  10   3      115.08      136.19     10.27 o 
   4  10   3       29.49       21.31      5.87 o 
   5  10   3        1.32       -5.74      4.22 o 
   6  10   3        0.12       -6.06      4.74 o 
   7  10   3       11.14       17.14      6.35 o 
   8  10   3        1.87        1.46      5.21 o 
   9  10   3        0.18       -1.19      6.08 o 
  -9  11   3       24.18       37.81      8.64 o 
  -8  11   3       72.55       76.78     10.20 o 
  -7  11   3        0.59       -8.52      6.00 o 
  -6  11   3       22.63        7.38      5.95 o 
  -5  11   3       28.61       33.02      7.49 o 
  -4  11   3       22.52       19.84      6.51 o 
  -3  11   3       32.19       40.45      7.51 o 
  -2  11   3      158.12      187.87     25.64 o 
  -1  11   3       84.05       89.09     11.91 o 
   0  11   3       70.40       74.74      7.04 o 
   1  11   3       30.65       20.28      5.82 o 
   2  11   3       31.43       13.57      5.77 o 
   3  11   3       11.47       10.37      5.52 o 
   4  11   3       90.28       99.05      9.77 o 
   5  11   3       21.37       13.51      6.27 o 
   6  11   3        6.59        9.85      6.44 o 
   7  11   3       13.08       17.73      6.78 o 
   8  11   3       16.36       31.08      7.89 o 
  -7  12   3        7.69        7.26      7.04 o 
  -6  12   3      108.45      110.02     11.34 o 
  -5  12   3        0.24       -3.33      5.77 o 
  -4  12   3        6.04        4.75      6.29 o 
  -3  12   3       72.65       72.41      9.40 o 
  -2  12   3        3.68       -1.01      5.82 o 
  -1  12   3      418.70      443.79     22.13 o 
   0  12   3        9.31        9.91      4.53 o 
   1  12   3        5.85       -5.11      4.85 o 
   2  12   3       15.81       13.05      6.04 o 
   3  12   3       13.77        7.34      5.94 o 
   4  12   3      128.65      133.02     11.73 o 
   5  12   3        3.72       -3.03      5.74 o 
   6  12   3       54.51       72.18     13.12 o 
  -4  13   3       42.30       39.59     12.85 o 
  -3  13   3       22.32       15.37      7.05 o 
  -2  13   3       35.00       37.97      8.97 o 
  -1  13   3       36.72       47.88     13.98 o 
   0  13   3        0.03        3.91      5.76 o 
   1  13   3       47.79       54.71      8.67 o 
   2  13   3        9.97        4.28      6.38 o 
   3  13   3       11.26       17.32      7.07 o 
 -15   0   4      140.64      167.77     18.76 o 
 -14   0   4        0.08        1.71      7.16 o 
 -13   0   4       24.22       28.27      9.08 o 
 -12   0   4       17.03        9.15      7.41 o 
 -11   0   4      361.46      389.60     20.26 o 
 -10   0   4        8.20        0.89      5.80 o 
  -9   0   4        5.70        6.09      5.70 o 
  -8   0   4      359.66      366.46     17.30 o 
  -7   0   4        0.11       -1.08      2.80 o 
  -6   0   4      893.20      914.73     17.76 o 
  -5   0   4       15.00        7.92      2.27 o 
  -4   0   4     1486.64     1448.16     16.70 o 
  -3   0   4     1208.24     1191.37     14.49 o 
  -2   0   4      526.44      586.16     10.90 o 
  -1   0   4      977.59     1046.55     13.08 o 
   0   0   4      490.95      451.43     14.87 o 
   1   0   4       44.38       28.27      5.77 o 
   2   0   4      637.44      622.18     19.65 o 
   3   0   4       48.18       41.09      6.87 o 
   4   0   4       22.96       22.04      6.02 o 
   5   0   4      499.23      532.66     19.65 o 
   6   0   4      185.32      175.96     11.79 o 
   7   0   4        0.54       -1.35      5.27 o 
   8   0   4      252.78      246.57     15.10 o 
   9   0   4     1202.00     1263.15     35.93 o 
  10   0   4      188.56      182.41     14.74 o 
  11   0   4       57.14       42.23     10.54 o 
  12   0   4        0.07        3.24      7.94 o 
  13   0   4      215.86      229.19     18.44 o 
 -15   1   4       71.22       71.88      9.77 o 
 -14   1   4        9.10        9.50      5.84 o 
 -13   1   4      182.25      181.77     11.00 o 
 -12   1   4      227.27      245.02     12.01 o 
 -11   1   4      412.38      417.12     16.79 o 
 -10   1   4       49.68       50.72      7.46 o 
  -9   1   4      578.28      555.26     12.74 o 
  -8   1   4       15.29        4.06      3.25 o 
  -7   1   4      354.98      334.54      9.08 o 
  -6   1   4      396.77      422.46      9.10 o 
  -5   1   4      451.63      418.29      7.49 o 
  -4   1   4     2429.33     2516.83     19.76 o 
  -3   1   4     4228.65     4456.70     30.40 o 
  -2   1   4       76.49       88.04      3.12 o 
  -1   1   4     1575.62     1570.07     13.39 o 
   0   1   4      660.94      702.49      7.82 o 
   1   1   4        3.86       -2.10      1.40 o 
   2   1   4      222.27      228.25      7.41 o 
   3   1   4        0.57       -2.34      2.38 o 
   4   1   4      799.42      896.20     25.16 o 
   5   1   4       43.93       59.54      6.01 o 
   6   1   4       45.24       45.81      6.98 o 
   7   1   4      374.91      341.14     11.91 o 
   8   1   4       21.18       22.00      5.29 o 
   9   1   4        0.03        4.88      4.52 o 
  10   1   4       19.26       15.66      5.87 o 
  11   1   4       31.08       14.97      6.19 o 
  12   1   4      167.55      169.94     11.04 o 
  13   1   4        0.54       -8.40      5.60 o 
 -15   2   4       51.92       53.24      9.18 o 
 -14   2   4        2.39       -2.54      4.65 o 
 -13   2   4        1.22       -2.61      5.34 o 
 -12   2   4        0.08        2.29      4.65 o 
 -11   2   4       91.63      125.83     10.52 o 
 -10   2   4        1.00       -1.38      3.24 o 
  -9   2   4       17.30       11.75      3.66 o 
  -8   2   4       19.62       18.35      3.85 o 
  -7   2   4        2.16       -0.18      2.08 o 
  -6   2   4       25.52       20.33      4.18 o 
  -5   2   4      303.27      339.21      6.97 o 
  -4   2   4      530.27      557.27      8.87 o 
  -3   2   4        0.39        0.42      1.76 o 
  -2   2   4     2395.43     2517.59     24.12 o 
  -1   2   4       45.81       33.19      2.92 o 
   0   2   4      546.54      590.80     10.65 o 
   1   2   4       91.51       92.12      5.94 o 
   2   2   4       47.98       60.11      4.42 o 
   3   2   4      169.47      164.65      8.21 o 
   4   2   4        3.08        0.49      2.31 o 
   5   2   4      368.22      390.68     23.78 o 
   6   2   4        6.41        3.14      4.49 o 
   7   2   4      346.43      340.26     11.88 o 
   8   2   4        6.84       -3.69      3.47 o 
   9   2   4       79.53       76.63      8.26 o 
  10   2   4       51.02       36.93      7.11 o 
  11   2   4      126.75      130.38     11.30 o 
  12   2   4        1.91       -0.24      5.60 o 
  13   2   4        1.03       -6.12      6.07 o 
 -15   3   4       40.74       47.08      8.82 o 
 -14   3   4       30.34       27.31      9.28 o 
 -13   3   4       85.48       98.28     15.77 o 
 -12   3   4      258.79      240.50      9.91 o 
 -11   3   4       22.96       17.88      4.63 o 
 -10   3   4        2.66       -4.53      3.19 o 
  -9   3   4      539.32      529.75     12.58 o 
  -8   3   4        2.53       -1.13      2.40 o 
  -7   3   4       54.98       51.21      3.91 o 
  -6   3   4        0.86        1.50      2.16 o 
  -5   3   4      300.78      299.76      7.43 o 
  -4   3   4       25.61       27.93      3.07 o 
  -3   3   4     1187.02     1156.86     13.80 o 
  -2   3   4     1090.03     1069.81     13.97 o 
  -1   3   4      310.63      331.99      6.83 o 
   0   3   4      144.18      142.50      6.25 o 
   1   3   4      250.74      270.66      7.30 o 
   2   3   4      297.31      275.13     10.20 o 
   3   3   4        0.05       -3.29      2.54 o 
   4   3   4       34.93       28.85      7.31 o 
   5   3   4     1225.27     1246.22     27.73 o 
   6   3   4      346.56      351.62     12.78 o 
   7   3   4      475.92      431.48     13.38 o 
   8   3   4      350.29      352.35     17.18 o 
   9   3   4      776.52      823.76     20.12 o 
  10   3   4      449.20      460.36     15.90 o 
  11   3   4       35.87       38.82      7.90 o 
  12   3   4      212.85      255.22     16.57 o 
  13   3   4        0.24       -2.16      5.95 o 
 -14   4   4       15.71        7.69      6.18 o 
 -13   4   4        4.60        7.35      4.61 o 
 -12   4   4      161.97      162.73      9.41 o 
 -11   4   4       40.08       42.84      5.89 o 
 -10   4   4      241.79      230.12      8.95 o 
  -9   4   4        0.13        2.78      3.33 o 
  -8   4   4      135.88      135.91      5.88 o 
  -7   4   4      338.88      306.32      7.58 o 
  -6   4   4      419.86      416.78      8.53 o 
  -5   4   4      574.12      568.67      9.79 o 
  -4   4   4      567.83      532.59      9.29 o 
  -3   4   4     1122.58     1184.28     12.63 o 
  -2   4   4       80.07       87.85      3.37 o 
  -1   4   4      713.86      736.32     10.69 o 
   0   4   4        0.37       -2.93      1.95 o 
   1   4   4      407.95      361.55      8.50 o 
   2   4   4        1.95       -2.77      1.85 o 
   3   4   4        6.55       -1.67      3.03 o 
   4   4   4     1836.65     1951.58     24.15 o 
   5   4   4      201.38      191.86      7.16 o 
   6   4   4      617.28      570.18     21.09 o 
   7   4   4       90.93       90.83      6.40 o 
   8   4   4       44.42       27.88      5.71 o 
   9   4   4       92.80      100.28     24.35 o 
  10   4   4      214.51      204.60     20.10 o 
  11   4   4      199.03      198.73     11.47 o 
  12   4   4       91.45      134.88     11.98 o 
  13   4   4      181.81      179.68     13.59 o 
 -14   5   4      160.16      181.81     10.16 o 
 -13   5   4       37.96       32.66      6.23 o 
 -12   5   4        7.90       10.03      5.19 o 
 -11   5   4       77.65       82.21      7.18 o 
 -10   5   4       20.35       23.69      6.15 o 
  -9   5   4      168.90      158.77      6.36 o 
  -8   5   4        3.99        2.83      2.87 o 
  -7   5   4       10.35        6.73      2.88 o 
  -6   5   4       94.39      102.12      4.86 o 
  -5   5   4      108.21      111.53      4.84 o 
  -4   5   4        7.52        6.48      2.26 o 
  -3   5   4      422.23      417.05      8.24 o 
  -2   5   4      104.06      108.97      3.76 o 
  -1   5   4       83.60       88.62      3.64 o 
   0   5   4       88.46      105.90      4.53 o 
   1   5   4      698.63      783.09     11.28 o 
   2   5   4      328.82      326.49     10.77 o 
   3   5   4        9.67        5.03      2.78 o 
   4   5   4      126.14      136.32      6.02 o 
   5   5   4        1.21       -3.80      2.55 o 
   6   5   4       15.37       13.08      3.80 o 
   7   5   4     1176.53     1189.77     26.79 o 
   8   5   4      127.62      129.91      7.91 o 
   9   5   4      115.47      129.96     26.58 o 
  10   5   4        7.82       12.09      5.77 o 
  11   5   4        3.65       -4.18      5.59 o 
  12   5   4       68.50       71.61     17.25 o 
 -13   6   4       75.44       73.38      7.70 o 
 -12   6   4       39.97       36.83      6.10 o 
 -11   6   4        0.93       -1.97      3.82 o 
 -10   6   4      105.48      126.07      7.72 o 
  -9   6   4        0.36        0.70      2.97 o 
  -8   6   4      495.91      534.87     10.90 o 
  -7   6   4        0.74       -3.70      2.46 o 
  -6   6   4       85.62       83.79      5.13 o 
  -5   6   4        1.04       -3.46      2.31 o 
  -4   6   4      366.22      374.16      8.25 o 
  -3   6   4      507.70      478.47      9.14 o 
  -2   6   4      316.64      303.94      6.12 o 
  -1   6   4        5.43        0.52      1.74 o 
   0   6   4       70.76       83.64      4.29 o 
   1   6   4      575.56      549.06      9.49 o 
   2   6   4        2.40        2.11      2.22 o 
   3   6   4      168.70      139.52      5.24 o 
   4   6   4       23.76       17.88      3.11 o 
   5   6   4        0.05       -3.40      2.68 o 
   6   6   4       98.24      104.00      7.22 o 
   7   6   4      235.33      246.32     11.41 o 
   8   6   4      506.02      490.54     13.19 o 
   9   6   4        4.98        7.95     10.13 o 
  10   6   4       32.73       26.73      6.89 o 
  11   6   4       50.68       56.95      8.91 o 
  12   6   4        4.86        2.46      5.92 o 
 -13   7   4       47.53       42.34      8.97 o 
 -12   7   4       92.75      103.63     10.70 o 
 -11   7   4       12.81        8.08      6.59 o 
 -10   7   4      127.76      128.79      7.23 o 
  -9   7   4      553.33      603.46     12.27 o 
  -8   7   4       15.73       14.73      4.23 o 
  -7   7   4      109.05      113.55      7.26 o 
  -6   7   4      176.21      177.24      6.39 o 
  -5   7   4      663.73      713.36     15.04 o 
  -4   7   4       46.82       30.96      3.82 o 
  -3   7   4      875.97      874.74     22.53 o 
  -2   7   4     1015.81      998.99     26.71 o 
  -1   7   4      125.18      123.00      5.09 o 
   0   7   4      785.69      775.30     13.94 o 
   1   7   4        4.98        4.22      3.07 o 
   2   7   4      206.61      171.75      6.96 o 
   3   7   4       15.41       14.13      7.67 o 
   4   7   4      135.46      106.85     10.51 o 
   5   7   4      616.34      627.54     14.12 o 
   6   7   4      418.32      402.30     11.66 o 
   7   7   4      343.18      345.92     11.27 o 
   8   7   4      187.21      195.45      8.94 o 
   9   7   4        4.24       -0.99      3.96 o 
  10   7   4       81.11       85.00     11.61 o 
  11   7   4      142.92      175.40     19.67 o 
 -12   8   4        0.01       -8.30      8.22 o 
 -11   8   4        1.16        7.66      8.51 o 
 -10   8   4        9.55       -1.27      5.83 o 
  -9   8   4        0.82       -0.62      5.46 o 
  -8   8   4       19.31        7.45      6.00 o 
  -7   8   4       17.53        7.15      4.93 o 
  -6   8   4      121.49      133.89     10.18 o 
  -5   8   4        0.25        1.70      4.68 o 
  -4   8   4        4.88        4.18      4.46 o 
  -3   8   4       86.20       92.67     18.25 o 
  -2   8   4        4.77        3.18      3.06 o 
  -1   8   4       13.14       11.35      5.48 o 
   0   8   4      114.13      137.60      6.58 o 
   1   8   4      101.20      105.77      6.00 o 
   2   8   4       68.87       54.23      5.35 o 
   3   8   4       19.54       11.18      3.69 o 
   4   8   4      180.86      173.18      9.03 o 
   5   8   4       23.04       23.30      4.68 o 
   6   8   4        1.98       -0.53      3.53 o 
   7   8   4      169.37      158.12      8.32 o 
   8   8   4        8.65       10.37      4.96 o 
   9   8   4       39.80       33.03      6.23 o 
  10   8   4        7.84       -0.28      5.21 o 
 -11   9   4        1.12       -3.32      6.91 o 
 -10   9   4        2.02       -3.34      5.67 o 
  -9   9   4       10.20        0.48      6.19 o 
  -8   9   4       31.88       27.17      7.26 o 
  -7   9   4      132.36      148.92     11.68 o 
  -6   9   4        1.14       -6.34      4.22 o 
  -5   9   4       32.24       39.17      6.84 o 
  -4   9   4       26.33       18.50      6.05 o 
  -3   9   4       36.50       23.25      5.96 o 
  -2   9   4      110.57      115.26     13.44 o 
  -1   9   4        0.01       -4.08      3.84 o 
   0   9   4       91.25       84.85     12.11 o 
   1   9   4      114.68      126.88      8.81 o 
   2   9   4       11.08       22.29      5.62 o 
   3   9   4       17.79       17.39      8.47 o 
   4   9   4       66.89       68.62      8.40 o 
   5   9   4       30.33       33.22      5.29 o 
   6   9   4        9.61       -0.70      3.89 o 
   7   9   4        1.53       -2.19      3.85 o 
   8   9   4      105.87      148.99      9.93 o 
   9   9   4       20.45       21.74      6.04 o 
  -9  10   4        3.65       -6.87      6.11 o 
  -8  10   4       92.72      125.63     11.66 o 
  -7  10   4       80.91       89.44     24.69 o 
  -6  10   4        7.84       -4.95      4.74 o 
  -5  10   4        5.04        4.07      5.74 o 
  -4  10   4      476.82      473.41     17.01 o 
  -3  10   4      136.63      143.48     17.86 o 
  -2  10   4       49.88       52.00      7.93 o 
  -1  10   4        0.02       -4.55      4.27 o 
   0  10   4       45.26       33.17      6.91 o 
   1  10   4       14.84        4.41      7.74 o 
   2  10   4       23.34       22.46      8.30 o 
   3  10   4      146.93      135.29      9.92 o 
   4  10   4        3.64       -3.81      4.86 o 
   5  10   4       35.76       40.22     14.22 o 
   6  10   4       42.01       50.70      8.63 o 
   7  10   4       14.30       10.44      6.63 o 
   8  10   4       29.63       22.37      7.66 o 
  -8  11   4        9.85       -3.31      6.51 o 
  -7  11   4       32.79       17.43      9.85 o 
  -6  11   4       26.81       23.14      7.34 o 
  -5  11   4      198.41      198.00     12.11 o 
  -4  11   4        5.13       -1.60      5.15 o 
  -3  11   4       43.72       31.15      7.69 o 
  -2  11   4       52.22       54.37     11.80 o 
  -1  11   4        5.37        0.95      5.13 o 
   0  11   4      275.22      258.00     13.00 o 
   1  11   4        3.43       -4.95      6.37 o 
   2  11   4        4.77        3.00      5.12 o 
   3  11   4        0.04       -0.82      4.88 o 
   4  11   4       29.65       27.40      7.06 o 
   5  11   4       98.79      125.63     11.48 o 
   6  11   4        5.00        5.24      6.20 o 
  -5  12   4       11.49        3.36      6.35 o 
  -4  12   4        3.20       -1.06      5.77 o 
  -3  12   4       11.73        9.67      7.10 o 
  -2  12   4        3.77        7.04      6.41 o 
  -1  12   4        2.19        1.70      6.04 o 
   0  12   4        0.47       13.39      6.86 o 
   1  12   4       21.95       10.56      6.01 o 
   2  12   4       28.89       44.47     12.80 o 
   3  12   4       24.79       24.21      7.30 o 
 -14   1   5       64.72       92.39     11.05 o 
 -13   1   5      195.56      223.44     12.84 o 
 -12   1   5      127.92       99.36     10.18 o 
 -11   1   5        9.08        5.84      5.32 o 
 -10   1   5       60.60       59.22      7.90 o 
  -9   1   5        4.41        0.70      3.34 o 
  -8   1   5       10.62        3.78      5.02 o 
  -7   1   5        0.07       -3.76      2.51 o 
  -6   1   5       22.41       20.92      3.80 o 
  -5   1   5      330.33      326.23      6.37 o 
  -4   1   5       12.01       10.77      2.16 o 
  -3   1   5      165.46      164.88      5.18 o 
  -2   1   5      147.67      146.54      4.85 o 
  -1   1   5      158.34      140.41      4.75 o 
   0   1   5      171.46      146.68      4.79 o 
   1   1   5       54.25       35.25      4.83 o 
   2   1   5       42.37       37.84      7.64 o 
   3   1   5       20.62       19.00      4.52 o 
   4   1   5      127.56      128.02      8.45 o 
   5   1   5      123.66      129.04      8.66 o 
   6   1   5        4.27        1.13      3.90 o 
   7   1   5       21.31       17.47      5.34 o 
   8   1   5        0.60       -4.41      4.32 o 
   9   1   5       98.29      106.19      9.89 o 
  10   1   5      187.35      197.46     16.17 o 
  11   1   5       32.66       41.56      8.41 o 
  12   1   5      126.40      183.42     14.16 o 
 -14   2   5       59.91       65.15      9.68 o 
 -13   2   5      153.70      162.24     12.68 o 
 -12   2   5        0.64       -0.98      4.76 o 
 -11   2   5       65.15       70.72      7.06 o 
 -10   2   5       60.49       56.64      6.78 o 
  -9   2   5       10.88       12.14      3.99 o 
  -8   2   5      133.56      130.88      6.96 o 
  -7   2   5       42.78       43.85      5.15 o 
  -6   2   5      583.57      596.04     12.60 o 
  -5   2   5       60.91       43.28      3.74 o 
  -4   2   5      219.57      204.83      6.80 o 
  -3   2   5     1068.38     1107.85     16.17 o 
  -2   2   5      336.14      339.11      7.40 o 
  -1   2   5      540.86      505.69      8.99 o 
   0   2   5       11.11       10.55      2.52 o 
   1   2   5       56.54       46.00      4.39 o 
   2   2   5        5.32        4.06      2.83 o 
   3   2   5      804.64      807.29     18.15 o 
   4   2   5      110.58      123.95      8.35 o 
   5   2   5       46.73       35.24      5.85 o 
   6   2   5      525.69      520.97     15.58 o 
   7   2   5      377.84      385.19     13.68 o 
   8   2   5      144.54      159.91     10.48 o 
   9   2   5        4.41        5.21      5.26 o 
  10   2   5        0.45       -3.92      5.10 o 
  11   2   5       95.68      104.99     11.07 o 
  12   2   5       59.67       53.57      9.31 o 
 -14   3   5        0.13       -2.04     13.94 o 
 -13   3   5        7.55        1.80      7.07 o 
 -12   3   5      104.55      110.04      8.69 o 
 -11   3   5        0.01       -3.35      3.88 o 
 -10   3   5      201.08      223.89      9.18 o 
  -9   3   5       39.48       31.56      5.27 o 
  -8   3   5       22.24       23.39      4.51 o 
  -7   3   5       19.71       18.03      4.20 o 
  -6   3   5       60.69       61.46      4.53 o 
  -5   3   5      522.35      567.44     10.27 o 
  -4   3   5      137.27      138.15      5.28 o 
  -3   3   5      161.17      168.61      5.69 o 
  -2   3   5        4.28        3.28      2.35 o 
  -1   3   5      655.15      652.83     10.59 o 
   0   3   5      326.26      324.71      8.23 o 
   1   3   5      102.24       73.84      5.39 o 
   2   3   5       63.51       61.91      5.22 o 
   3   3   5       12.81        3.65      2.90 o 
   4   3   5       11.51        9.04      3.52 o 
   5   3   5       83.19       71.54      7.52 o 
   6   3   5      646.76      664.44     17.50 o 
   7   3   5      198.07      193.60     14.15 o 
   8   3   5       53.52       52.14      7.73 o 
   9   3   5        0.09       -4.24      4.65 o 
  10   3   5        1.88       -8.31      5.54 o 
  11   3   5      114.80      132.00     12.24 o 
  12   3   5       17.01       11.24      7.29 o 
 -13   4   5        4.98        2.95      4.92 o 
 -12   4   5        0.95       -3.82      4.23 o 
 -11   4   5       12.63        5.77      4.73 o 
 -10   4   5        0.05       -5.27      3.51 o 
  -9   4   5        0.16       -0.15      3.48 o 
  -8   4   5       24.39       20.97      4.53 o 
  -7   4   5       49.50       45.50      4.45 o 
  -6   4   5      146.05      134.82      5.52 o 
  -5   4   5       42.43       44.91      4.11 o 
  -4   4   5       31.61       32.92      4.88 o 
  -3   4   5        3.90        2.01      2.41 o 
  -2   4   5      148.66      137.67      5.28 o 
  -1   4   5      312.08      303.85      7.38 o 
   0   4   5       11.54        8.08      2.67 o 
   1   4   5       26.81       19.41      3.54 o 
   2   4   5        2.63       -0.83      2.72 o 
   3   4   5       70.71       63.35     13.98 o 
   4   4   5        0.21        1.55      3.22 o 
   5   4   5       45.36       45.52      6.35 o 
   6   4   5       42.55       37.45      5.21 o 
   7   4   5        8.32       11.09      5.06 o 
   8   4   5        7.48        0.35      4.96 o 
   9   4   5       41.75       41.85      9.28 o 
  10   4   5       30.32       19.03      7.13 o 
  11   4   5       22.56       24.05      7.73 o 
 -13   5   5       30.70       24.74      6.18 o 
 -12   5   5        0.13       -0.34      5.13 o 
 -11   5   5        3.47        2.35      4.70 o 
 -10   5   5      235.53      206.69      9.17 o 
  -9   5   5       96.03      101.94      8.54 o 
  -8   5   5        0.64       -3.04      3.17 o 
  -7   5   5      165.20      164.44      6.39 o 
  -6   5   5       20.93       16.23      3.44 o 
  -5   5   5       70.19       79.90      5.21 o 
  -4   5   5        2.90        0.79      2.65 o 
  -3   5   5     1125.19     1147.56     16.16 o 
  -2   5   5     1187.39     1157.24     15.52 o 
  -1   5   5       66.22       66.67      4.05 o 
   0   5   5      696.72      687.49     11.53 o 
   1   5   5       57.27       45.53      4.91 o 
   2   5   5      644.87      627.12     13.08 o 
   3   5   5        1.16       -5.39      3.60 o 
   4   5   5      741.80      700.34     14.51 o 
   5   5   5      314.16      304.15      9.70 o 
   6   5   5       98.53      100.83      7.82 o 
   7   5   5      458.45      426.90     12.13 o 
   8   5   5      168.88      156.76      9.79 o 
   9   5   5      237.91      213.59     11.62 o 
  10   5   5       24.77       22.25     10.08 o 
  11   5   5      184.49      160.40     19.16 o 
 -12   6   5        0.43       -7.16      4.77 o 
 -11   6   5      144.51      166.98      9.66 o 
 -10   6   5       97.81       87.50      7.67 o 
  -9   6   5        0.02       -0.32      3.95 o 
  -8   6   5      145.51      155.76      6.86 o 
  -7   6   5        1.27       -4.07      2.71 o 
  -6   6   5      215.62      230.37      8.54 o 
  -5   6   5       42.87       38.85      4.31 o 
  -4   6   5      653.46      675.99     11.97 o 
  -3   6   5     1166.86     1142.29     28.71 o 
  -2   6   5        4.09        4.83      3.56 o 
  -1   6   5       43.22       34.74      3.85 o 
   0   6   5       26.55       22.51      3.10 o 
   1   6   5       78.22       74.20      4.97 o 
   2   6   5        9.88        8.88      3.24 o 
   3   6   5      691.26      634.93     13.83 o 
   4   6   5      112.34      117.40      9.03 o 
   5   6   5       86.59       68.70      6.38 o 
   6   6   5       91.04      106.26     10.77 o 
   7   6   5      131.13      152.86     11.53 o 
   8   6   5       48.78       53.75      7.06 o 
   9   6   5        0.00       -2.44      4.83 o 
  10   6   5       25.76       16.23     10.91 o 
 -11   7   5       13.49        2.21      6.52 o 
 -10   7   5        7.30        9.30      4.79 o 
  -9   7   5        1.78       -1.57      4.30 o 
  -8   7   5        1.06       -4.87      3.25 o 
  -7   7   5       30.34       22.58      4.19 o 
  -6   7   5       60.87       41.14      4.73 o 
  -5   7   5      221.15      213.00      7.27 o 
  -4   7   5      143.91      161.83      6.43 o 
  -3   7   5       10.11        3.12      3.45 o 
  -2   7   5       55.55       57.91      5.70 o 
  -1   7   5      220.47      237.98      8.71 o 
   0   7   5       56.92       52.65      5.41 o 
   1   7   5        0.05        2.30      6.48 o 
   2   7   5        4.89       -1.72      3.06 o 
   3   7   5        2.09        3.95      3.54 o 
   4   7   5       20.01       18.26      4.40 o 
   5   7   5      212.06      238.69      9.38 o 
   6   7   5        7.07       13.97      4.57 o 
   7   7   5        0.29       -2.97      3.63 o 
   8   7   5      169.98      178.20      9.16 o 
   9   7   5       79.55       84.20      8.21 o 
 -10   8   5        0.33       -5.77      9.08 o 
  -9   8   5       21.12       13.12      8.28 o 
  -8   8   5       21.77       12.24      5.92 o 
  -7   8   5        3.60        2.47      5.02 o 
  -6   8   5       11.51        7.98      5.66 o 
  -5   8   5       58.74       39.94      7.06 o 
  -4   8   5      276.98      293.93      9.95 o 
  -3   8   5       67.45       72.98      6.26 o 
  -2   8   5        5.53        7.30      3.70 o 
  -1   8   5      129.26      145.00      7.28 o 
   0   8   5      241.57      261.10      9.35 o 
   1   8   5       45.81       51.02      6.98 o 
   2   8   5       19.47       21.27      4.33 o 
   3   8   5      156.08      134.31      7.32 o 
   4   8   5        3.46       -1.80      3.52 o 
   5   8   5        6.97        6.46      4.08 o 
   6   8   5       67.96       50.04      6.45 o 
   7   8   5       68.31       55.28      6.92 o 
   8   8   5       12.40        8.94      5.04 o 
  -9   9   5       25.40       10.34      6.67 o 
  -8   9   5       10.82       -2.94      6.62 o 
  -7   9   5       19.40       27.37      6.98 o 
  -6   9   5       59.25       55.73      8.42 o 
  -5   9   5      224.70      236.31     12.43 o 
  -4   9   5        2.31       -3.10      5.17 o 
  -3   9   5      206.28      208.83     11.46 o 
  -2   9   5        0.71       -5.75      3.83 o 
  -1   9   5      174.64      173.06     14.87 o 
   0   9   5       45.38       42.51      7.19 o 
   1   9   5        0.16        1.74      6.87 o 
   2   9   5       64.34       64.48      8.16 o 
   3   9   5       22.45       19.02      5.89 o 
   4   9   5       27.11       14.76      4.70 o 
   5   9   5       15.82        3.18      4.41 o 
   6   9   5       27.51       23.73      5.64 o 
   7   9   5       97.00       97.72      9.92 o 
  -7  10   5       52.49       55.65      9.60 o 
  -6  10   5       16.66       22.68      7.02 o 
  -5  10   5       17.48        6.49      6.02 o 
  -4  10   5        6.33        6.68      6.12 o 
  -3  10   5       43.99       32.64      7.21 o 
  -2  10   5        5.93        2.77      5.55 o 
  -1  10   5      175.47      165.71     11.73 o 
   0  10   5        8.71        8.21      5.79 o 
   1  10   5       46.07       40.13     10.79 o 
   2  10   5       13.76       15.52      8.58 o 
   3  10   5       90.37       86.20      9.70 o 
   4  10   5       75.83       78.20     18.05 o 
   5  10   5        0.46        1.12      5.74 o 
   6  10   5      107.88      151.31     12.81 o 
  -5  11   5       19.15        7.07      6.58 o 
  -4  11   5       18.86       23.69      7.80 o 
  -3  11   5       11.56        1.04      6.39 o 
  -2  11   5      167.66      190.56     12.17 o 
  -1  11   5        1.37       -0.94      5.43 o 
   0  11   5        0.35       -2.00      5.80 o 
   1  11   5        4.95       10.83      7.37 o 
   2  11   5        3.05       -5.66      6.62 o 
   3  11   5       38.43       23.11     11.25 o 
 -13   0   6       95.14      126.76     17.70 o 
 -12   0   6        1.90        0.46      8.19 o 
 -11   0   6       64.70       55.65     12.14 o 
 -10   0   6       13.98        3.28      7.37 o 
  -9   0   6       17.10       19.58      8.83 o 
  -8   0   6        1.01        0.85      6.44 o 
  -7   0   6      556.44      588.81     24.71 o 
  -6   0   6       52.51       64.05     10.61 o 
  -5   0   6      904.16      884.98     29.66 o 
  -4   0   6      842.25      844.43     28.41 o 
  -3   0   6        0.48       -4.17      5.41 o 
  -2   0   6      728.58      745.59     25.85 o 
  -1   0   6      960.41      981.94     29.80 o 
   0   0   6       38.75       20.90      7.33 o 
   1   0   6      207.09      189.89     13.49 o 
   2   0   6        0.01       -3.81      5.63 o 
   3   0   6      762.18      741.71     26.99 o 
   4   0   6       22.81       19.23      8.26 o 
   5   0   6      494.38      556.02     25.28 o 
   6   0   6     1237.87     1339.14     40.34 o 
   7   0   6        0.09      -10.09      6.73 o 
   8   0   6        8.21        0.07      8.08 o 
   9   0   6       14.19        4.09      9.08 o 
  10   0   6       41.27       44.76     13.28 o 
 -13   1   6       55.87       73.33     10.49 o 
 -12   1   6       92.85       78.28      9.94 o 
 -11   1   6       76.23       75.17      9.46 o 
 -10   1   6       39.29       32.07      7.11 o 
  -9   1   6        0.22       -1.68      3.65 o 
  -8   1   6        9.06        2.15      4.70 o 
  -7   1   6        3.74        0.64      4.77 o 
  -6   1   6      151.44      171.20      9.70 o 
  -5   1   6       55.00       71.96      7.57 o 
  -4   1   6      299.78      294.70     11.72 o 
  -3   1   6       87.05       82.97      5.97 o 
  -2   1   6        9.21        5.05      3.16 o 
  -1   1   6      119.87      129.01      7.98 o 
   0   1   6        5.77        2.12      3.46 o 
   1   1   6       56.96       53.86      6.63 o 
   2   1   6        7.54        2.56      6.21 o 
   3   1   6        8.86        6.07      5.23 o 
   4   1   6       22.97       27.53      6.16 o 
   5   1   6       24.75       25.13      6.64 o 
   6   1   6       75.27       97.32      9.67 o 
   7   1   6        7.25        2.78      5.13 o 
   8   1   6      140.04      167.01     16.29 o 
   9   1   6      199.76      196.40     12.34 o 
  10   1   6       29.80       17.13      9.52 o 
 -12   2   6       34.11       28.40      7.41 o 
 -11   2   6        3.27       -3.54      4.39 o 
 -10   2   6        6.62        2.03      4.50 o 
  -9   2   6        0.13       -0.99      3.78 o 
  -8   2   6        1.30       -5.23      3.49 o 
  -7   2   6       38.52       43.49      5.52 o 
  -6   2   6       66.17       70.29     19.12 o 
  -5   2   6       39.36       32.83      4.58 o 
  -4   2   6       37.19       39.28      4.86 o 
  -3   2   6       61.62       52.05      5.74 o 
  -2   2   6        3.19        1.25      2.97 o 
  -1   2   6       60.49       58.81      5.37 o 
   0   2   6       24.53       23.27      3.94 o 
   1   2   6      138.45      126.30      6.59 o 
   2   2   6       16.58       11.29      4.78 o 
   3   2   6        0.14       -5.13      3.42 o 
   4   2   6      122.21      146.09     10.81 o 
   5   2   6        1.25        1.86      4.77 o 
   6   2   6        0.03       -2.77      4.48 o 
   7   2   6        2.17       -2.22      5.07 o 
   8   2   6      176.40      167.12     12.62 o 
   9   2   6       18.66        3.07      6.06 o 
  10   2   6       16.27        4.20      6.88 o 
 -12   3   6       31.06       22.11      6.14 o 
 -11   3   6        1.06        3.47      4.94 o 
 -10   3   6       32.53       30.82      5.96 o 
  -9   3   6       13.22        5.24      4.23 o 
  -8   3   6        1.22       -5.26      3.51 o 
  -7   3   6       13.31        8.05      4.04 o 
  -6   3   6       16.84        7.91      3.97 o 
  -5   3   6       56.51       47.25      9.58 o 
  -4   3   6       86.52       92.87      5.58 o 
  -3   3   6      531.28      531.07     10.43 o 
  -2   3   6      266.85      267.24      7.40 o 
  -1   3   6       99.70      104.56      5.67 o 
   0   3   6      329.34      327.48      8.11 o 
   1   3   6      162.76      171.65      7.59 o 
   2   3   6      191.46      204.43      8.21 o 
   3   3   6        1.85        0.01      4.51 o 
   4   3   6     1032.18     1163.02     45.97 o 
   5   3   6      103.06      113.01     10.35 o 
   6   3   6       90.22      128.78     17.27 o 
   7   3   6       10.18       14.79      5.97 o 
   8   3   6      206.34      220.80     12.26 o 
   9   3   6      106.57      118.87     21.67 o 
  10   3   6        1.74       -8.96      5.98 o 
 -12   4   6      123.05      154.87     13.26 o 
 -11   4   6      108.02      113.57      9.04 o 
 -10   4   6       57.67       60.02      9.60 o 
  -9   4   6      117.23      123.49      8.64 o 
  -8   4   6       31.00       23.73      5.16 o 
  -7   4   6      143.60      148.41      7.74 o 
  -6   4   6        9.18        1.71      3.68 o 
  -5   4   6      240.42      224.84      7.44 o 
  -4   4   6     1481.67     1533.15     19.29 o 
  -3   4   6      234.02      221.95      7.23 o 
  -2   4   6       29.11       31.99      4.20 o 
  -1   4   6       62.54       55.76      8.27 o 
   0   4   6        5.46       -0.22      2.81 o 
   1   4   6      456.20      468.84     10.13 o 
   2   4   6      398.21      362.50     10.84 o 
   3   4   6      597.68      562.61     41.80 o 
   4   4   6        9.73        7.57      4.13 o 
   5   4   6      113.57      104.65     18.75 o 
   6   4   6      370.08      347.86     23.54 o 
   7   4   6        9.58        6.42      5.78 o 
   8   4   6      205.32      217.98     12.48 o 
   9   4   6        3.48       -3.40      6.43 o 
 -11   5   6        3.84        5.65      4.78 o 
 -10   5   6       17.24       11.55      5.19 o 
  -9   5   6        6.13       -1.87      4.14 o 
  -8   5   6        6.92       -0.12      4.10 o 
  -7   5   6       27.58       26.59      5.12 o 
  -6   5   6       15.98       10.70      4.23 o 
  -5   5   6        4.39        1.35      3.10 o 
  -4   5   6       10.25       20.58      3.87 o 
  -3   5   6        2.46       -1.41      2.75 o 
  -2   5   6       20.03       16.03      4.19 o 
  -1   5   6      114.93      113.72      5.76 o 
   0   5   6        0.15       -3.93      2.62 o 
   1   5   6       18.68       11.57      3.35 o 
   2   5   6        3.86        2.12      3.52 o 
   3   5   6       75.99       65.71      7.97 o 
   4   5   6       36.88       41.09      6.55 o 
   5   5   6        8.71        3.25      4.05 o 
   6   5   6      176.86      172.03      8.88 o 
   7   5   6       40.92       44.38      8.16 o 
   8   5   6        0.25        1.60      7.76 o 
   9   5   6        2.24       -8.97      7.05 o 
 -10   6   6        2.38       -5.28      4.88 o 
  -9   6   6       42.69       32.51      5.87 o 
  -8   6   6        0.43       -2.91      4.10 o 
  -7   6   6        1.05       -1.84      3.95 o 
  -6   6   6       43.95       37.75      6.91 o 
  -5   6   6       49.90       47.69      5.01 o 
  -4   6   6       76.42       66.19      5.42 o 
  -3   6   6       44.98       50.18      4.72 o 
  -2   6   6      159.51      156.33      6.39 o 
  -1   6   6       20.41       21.02      3.76 o 
   0   6   6      183.31      195.92      9.26 o 
   1   6   6       22.62       24.45      4.06 o 
   2   6   6       89.47      105.43      7.34 o 
   3   6   6       33.03       36.40      6.81 o 
   4   6   6       22.18       14.41      5.65 o 
   5   6   6      339.36      324.03     13.84 o 
   6   6   6       39.76       47.41     16.63 o 
   7   6   6       19.07       12.20      6.23 o 
   8   6   6        9.28        3.35      8.79 o 
  -9   7   6       27.04       29.84      6.25 o 
  -8   7   6       61.39       67.32      7.50 o 
  -7   7   6        9.43        8.37      5.98 o 
  -6   7   6       77.65       68.90      6.88 o 
  -5   7   6       22.93       31.91      5.86 o 
  -4   7   6       16.22       13.94      4.71 o 
  -3   7   6      206.41      207.45      8.79 o 
  -2   7   6        7.81        2.33      3.76 o 
  -1   7   6       26.44       42.84      5.54 o 
   0   7   6      118.75      139.18      8.39 o 
   1   7   6      138.22      139.87      8.23 o 
   2   7   6      111.90      127.31     10.28 o 
   3   7   6       16.17       14.53      4.45 o 
   4   7   6       42.07       46.20      8.15 o 
   5   7   6       31.46       29.44      5.54 o 
   6   7   6       28.31       28.11      5.50 o 
   7   7   6      141.75      141.61      9.68 o 
  -8   8   6        6.31      -10.04      7.76 o 
  -7   8   6        1.67       -3.56      5.62 o 
  -6   8   6       40.28       50.27     17.57 o 
  -5   8   6       54.26       54.68      6.69 o 
  -4   8   6      310.46      305.58     13.44 o 
  -3   8   6      188.03      154.71      8.20 o 
  -2   8   6       57.23       90.39      7.69 o 
  -1   8   6       12.71        4.72      4.29 o 
   0   8   6       15.52       10.55      4.36 o 
   1   8   6       30.30       40.11      7.01 o 
   2   8   6       80.23       72.59      8.65 o 
   3   8   6      124.66      115.54      8.15 o 
   4   8   6      136.03      125.90     11.46 o 
   5   8   6      101.67       95.02      7.96 o 
   6   8   6       61.18       71.04      7.63 o 
  -7   9   6       19.98       18.27      7.37 o 
  -6   9   6        3.80       -1.03      5.91 o 
  -5   9   6       24.35       14.94      6.73 o 
  -4   9   6        6.60        5.68      5.75 o 
  -3   9   6       18.43       13.80      6.19 o 
  -2   9   6        0.51       -5.87      4.58 o 
  -1   9   6        6.43        1.55      5.07 o 
   0   9   6        0.24        2.27      5.11 o 
   1   9   6        2.60        0.06      5.05 o 
   2   9   6       32.99       48.92     11.25 o 
   3   9   6        6.37        8.91      5.73 o 
   4   9   6       17.48        4.67      4.67 o 
  -4  10   6        4.11        6.36      6.41 o 
  -3  10   6        0.82       -3.50      6.08 o 
  -2  10   6        0.03       -2.75      5.84 o 
  -1  10   6      101.04      128.76     11.88 o 
   0  10   6       25.04       18.77      7.16 o 
   1  10   6        4.25       11.08      5.91 o 
 -11   1   7        2.04       -1.81      6.71 o 
 -10   1   7       33.31       25.53      7.40 o 
  -9   1   7        0.37       -7.10      4.74 o 
  -8   1   7       19.51       15.08     10.74 o 
  -7   1   7        4.58        0.22      7.48 o 
  -6   1   7       17.13       19.72      5.94 o 
  -5   1   7       22.32       16.18      5.53 o 
  -4   1   7       10.53        5.95      4.80 o 
  -3   1   7       84.40       72.73      8.33 o 
  -2   1   7       57.49       46.00      7.01 o 
  -1   1   7       13.17       10.59      4.90 o 
   0   1   7       26.95       30.32      6.13 o 
   1   1   7       13.54       10.19      7.90 o 
   2   1   7      198.42      204.79     11.05 o 
   3   1   7       21.68       28.86      6.60 o 
   4   1   7      323.48      408.72     16.70 o 
   5   1   7      132.46      151.05     12.85 o 
   6   1   7        5.73       -3.18      5.77 o 
   7   1   7        7.43        5.39      6.82 o 
   8   1   7      145.93      204.93     36.53 o 
 -10   2   7        9.25       12.85      6.49 o 
  -9   2   7       20.99       29.03      7.70 o 
  -8   2   7       51.02       50.14      8.31 o 
  -7   2   7      121.31      121.98     10.97 o 
  -6   2   7       91.62       78.66      8.91 o 
  -5   2   7      293.36      297.24     13.09 o 
  -4   2   7      105.56      111.60      9.69 o 
  -3   2   7        2.60       -3.40      4.02 o 
  -2   2   7      380.97      374.56     11.20 o 
  -1   2   7      165.41      158.53      7.69 o 
   0   2   7      110.92      113.84      9.56 o 
   1   2   7       31.33       48.86      7.41 o 
   2   2   7      125.57      126.04     10.78 o 
   3   2   7      226.79      254.74     12.61 o 
   4   2   7       48.09       72.80     13.51 o 
   5   2   7      728.01      842.32     45.91 o 
   6   2   7       91.32      110.79     11.45 o 
   7   2   7       38.21       49.84      9.45 o 
   8   2   7       60.33       77.09     20.69 o 
 -10   3   7        7.33       -1.80      6.32 o 
  -9   3   7        6.38       -3.54      5.61 o 
  -8   3   7       53.47       48.84      9.93 o 
  -7   3   7        0.01       -6.93      4.70 o 
  -6   3   7        0.05       -0.28      4.86 o 
  -5   3   7       21.77       16.66      5.57 o 
  -4   3   7        0.02       -1.93      4.30 o 
  -3   3   7        3.85        3.82      4.94 o 
  -2   3   7        8.14       11.21      4.17 o 
  -1   3   7        6.23       -1.16      3.40 o 
   0   3   7        4.68        3.05      3.86 o 
   1   3   7        1.62       -5.06      3.38 o 
   2   3   7       24.83       33.63      6.54 o 
   3   3   7        2.52        4.11      5.01 o 
   4   3   7        1.03        4.03      5.60 o 
   5   3   7        2.52        7.75      6.02 o 
   6   3   7        3.89       -4.91      5.54 o 
   7   3   7       26.28       18.85      7.36 o 
 -10   4   7        2.36       -2.10      4.99 o 
  -9   4   7       11.91        5.39      6.42 o 
  -8   4   7        0.11       -6.55      6.30 o 
  -7   4   7       19.59       10.17      6.11 o 
  -6   4   7        0.42       -0.77      4.70 o 
  -5   4   7        0.04       -4.80      4.32 o 
  -4   4   7       31.51       25.17      6.75 o 
  -3   4   7        3.05       -3.09      3.47 o 
  -2   4   7       15.09       13.23      4.22 o 
  -1   4   7       21.26       26.27      4.77 o 
   0   4   7       22.10       15.40      5.75 o 
   1   4   7       27.86       32.88      5.32 o 
   2   4   7       22.61        9.68      4.39 o 
   3   4   7      123.40      146.16     11.61 o 
   4   4   7        0.10        0.39      5.74 o 
   5   4   7        2.78       11.18      7.06 o 
   6   4   7        6.84       -4.30      5.74 o 
   7   4   7      121.15      157.67     30.21 o 
  -9   5   7        0.09       -4.49      4.68 o 
  -8   5   7       11.66        4.55      5.04 o 
  -7   5   7        4.38        2.56      4.89 o 
  -6   5   7      143.15      134.40     11.73 o 
  -5   5   7      114.03      122.65      8.40 o 
  -4   5   7        0.04       -4.13      4.70 o 
  -3   5   7       60.61       49.45      5.92 o 
  -2   5   7        1.78       -1.70      3.98 o 
  -1   5   7      182.40      171.54      8.22 o 
   0   5   7        0.06       -0.09      3.92 o 
   1   5   7      109.21      100.85     14.04 o 
   2   5   7      185.06      204.14      9.30 o 
   3   5   7       32.77       29.41      6.92 o 
   4   5   7       93.05      126.12     16.42 o 
   5   5   7       61.45       74.22     10.93 o 
   6   5   7       44.84       32.47     11.61 o 
  -8   6   7        0.75       -3.98      4.71 o 
  -7   6   7        6.03       -0.07      5.01 o 
  -6   6   7       49.55       25.90      5.78 o 
  -5   6   7      477.87      441.43     13.07 o 
  -4   6   7      396.57      394.27     10.55 o 
  -3   6   7       60.04       47.00      5.34 o 
  -2   6   7        2.90        4.08      3.71 o 
  -1   6   7       29.91       21.74      5.08 o 
   0   6   7       69.77       88.65      9.54 o 
   1   6   7        0.51       -2.45      5.04 o 
   2   6   7      152.77      142.25     16.45 o 
   3   6   7      209.43      202.83     11.81 o 
   4   6   7       18.27       15.25      8.72 o 
   5   6   7       89.34       90.78     12.57 o 
  -6   7   7        0.18       -1.35      5.92 o 
  -5   7   7       46.16       55.17      8.34 o 
  -4   7   7       65.39       44.06      6.58 o 
  -3   7   7       10.17       23.54      6.37 o 
  -2   7   7       19.47       18.46      5.39 o 
  -1   7   7        0.84       -5.69      3.83 o 
   0   7   7        1.54       -0.83      4.32 o 
   1   7   7        1.04       -4.88      4.07 o 
   2   7   7       21.37        9.78      5.85 o 
   3   7   7        0.10        3.44      5.63 o 
   4   7   7        1.10       -1.01      5.92 o 
  -4   8   7       32.51       28.60      6.10 o 
  -3   8   7        1.77        1.76      4.87 o 
  -2   8   7       16.54       13.87      5.90 o 
  -1   8   7        7.61       -0.20      4.51 o 
   0   8   7        2.59        1.30      4.54 o 
   1   8   7       10.44       14.43     11.41 o 
  -8   0   8       11.57       23.75     11.22 o 
  -7   0   8      205.23      221.79     18.66 o 
  -6   0   8        2.91        4.24      8.40 o 
  -5   0   8      265.01      275.87     19.97 o 
  -4   0   8        1.44       -2.21      7.26 o 
  -3   0   8       83.19      105.25     14.63 o 
  -2   0   8      154.28      122.91     15.52 o 
  -1   0   8        1.17       -4.02      6.34 o 
   0   0   8       82.55       80.75     13.71 o 
   1   0   8        0.31       -1.64      7.94 o 
   2   0   8      111.93      115.72     16.52 o 
   3   0   8        5.35        4.27      8.90 o 
   4   0   8       61.96       97.88     17.02 o 
   5   0   8      267.26      354.74     25.00 o 
  -8   1   8       83.92       83.93     10.83 o 
  -7   1   8       16.19       13.46      6.61 o 
  -6   1   8       50.69       41.48      8.30 o 
  -5   1   8       44.86       31.70      8.44 o 
  -4   1   8       23.46       20.01      6.51 o 
  -3   1   8       52.78       44.71      7.79 o 
  -2   1   8       34.09       19.10      6.51 o 
  -1   1   8        0.05       -4.35      4.81 o 
   0   1   8        0.22       -5.27      5.02 o 
   1   1   8        0.18       -1.71      5.95 o 
   2   1   8       86.78       90.64     10.46 o 
   3   1   8       74.87       60.74      9.74 o 
   4   1   8      165.60      226.88     15.56 o 
  -7   2   8        8.80        9.00      6.68 o 
  -6   2   8       16.58       16.30      6.75 o 
  -5   2   8       34.41       18.83      6.85 o 
  -4   2   8       20.30        8.46      5.67 o 
  -3   2   8       13.18        7.26      7.82 o 
  -2   2   8       45.48       36.74      7.41 o 
  -1   2   8        6.14        0.39      5.15 o 
   0   2   8       13.82        4.79      5.97 o 
   1   2   8        7.83       14.39      7.14 o 
   2   2   8        3.80        3.94      5.84 o 
   3   2   8       65.22       55.40     12.64 o 
   4   2   8        8.57       15.66      7.95 o 
  -7   3   8        5.34        2.53      6.45 o 
  -6   3   8      280.15      281.31     14.38 o 
  -5   3   8       92.96       86.15      9.92 o 
  -4   3   8       11.34        9.26      6.28 o 
  -3   3   8       23.23       10.89      6.21 o 
  -2   3   8       20.42       11.58      5.95 o 
  -1   3   8        7.19        3.81      5.83 o 
   0   3   8        9.65        5.84      6.08 o 
   1   3   8      267.51      262.46     23.70 o 
   2   3   8       20.33       22.41     11.68 o 
   3   3   8       39.61       27.95     11.54 o 
   4   3   8       63.81       98.23     19.24 o 
  -6   4   8       74.73       74.21      9.97 o 
  -5   4   8      130.40      164.50     12.94 o 
  -4   4   8       68.39       61.79      9.11 o 
  -3   4   8        2.30        3.28      5.98 o 
  -2   4   8       76.72       74.20      9.45 o 
  -1   4   8        3.23       -1.03      4.29 o 
   0   4   8       38.07       33.53      6.24 o 
   1   4   8       15.91        9.33      5.12 o 
   2   4   8       37.54       32.80      7.98 o 
   3   4   8       96.92      143.94     24.59 o 
  -4   5   8        0.05        4.59      6.00 o 
  -3   5   8        1.60       -2.97      5.79 o 
  -2   5   8        0.20       -2.47      5.19 o 
  -1   5   8        2.52       -5.86      4.24 o 
   0   5   8        3.58        2.69      4.81 o 
   1   5   8       42.43       53.68     14.89 o 
                                                 
